# Supplementary material for: Structural basis for allosteric modulation of M. tuberculosis proteasome core particle
Source: Nat Commun. 2025 Apr 1;16:3138. doi: 10.1038/s41467-025-58430-0 (PMC11962144; doi:10.1038/s41467-025-58430-0)
Supplement: Supplementary file 10 — Supplementary Data 1 [file 41467_2025_58430_MOESM10_ESM.xlsx]

## Sheet: Sheet1
	20S CP WT	20S CP OG	20S CP T1A (consensus)	20S CP-ixazomib-bound	20S CP T1A - auto-inhibited state - Frame 1	20S CP T1A - resting state - Frame 20
PDB ID	9CE5	9CE7	9CEB	9CE8	9CEE	9CEG
EMDB ID	EMD-45494	EMD-45495	EMD-45498	EMD-45496	EMD-45499	EMD-45501
Data collection and processing
Microscope and camera	FEI Titan Krios with Gatan K3 Camera	FEI Titan Krios with Gatan K3 Camera	FEI Titan Krios with Gatan K3 Camera	FEI Titan Krios with Gatan K3 Camera	FEI Titan Krios with Gatan K3 Camera	FEI Titan Krios with Gatan K3 Camera
Magnification (x)	105000	105000	105000	105000	105000	105000
Voltage (kV)	300	300	300	300	300	300
Data acquisition software	Serial EM	Serial EM	Serial EM	Serial EM	Serial EM	Serial EM
Electron dose (e-/A2)	50	50	50	50	50	50
Defocus range (um)	-1.25 to -2.75	-1.25 to -2.75	-1.25 to -2.75	-1.25 to -2.75	-1.25 to -2.75	-1.25 to -2.75
Pixel size (A)	0.855	0.855	0.855	0.855	0.855	0.855
Processing software	cryoSPARC v4	cryoSPARC v4	cryoSPARC v4	cryoSPARC v4	cryoSPARC v4	cryoSPARC v4
Symmetry imposed	D7	D7	D7	D7	C1	C1
Initial particle images (no.)	437446	1364901	1268434	1238719	11320764	11320764
Final particle images (no.)	282632	756031	808626	449574	177137	147239
Map resolution (at FSC=0.143) (A)	2.66	2.72	2.5	2.61	2.89	2.86
Refinement
Initial model used	PDB ID: 8D6V	PDB ID: 8D6V	PDB ID: 8D6V	PDB ID: 8D6V	PDB ID: 8D6V	PDB ID: 8D6V
Model resolution – Masked (FSC=0/0.143/0.5)	2.6/2.6/2.9	2.7/2.7/2.7	2.4/2.5/2.6	2.5/2.6/2.7	2.8/2.9/3.1	2.7/2.8/3.0
Map sharpening factor (A2)	130.9	134.8	130	131.9	93.9	89.1
Model Composition
Non-hydrogen atoms	46144	46144	46270	46466	45654	46116
Protein residues	6118	6118	6118	6118	6020	6118
Ligands	0	0	0	6V8:14	0	0
B-factors (A2) (min/max/mean)
Protein	9.22/121.26/42.42	2.11/109.20/32.47	0.63/99.24/29.39	5.08/110.58/39.59	10.01/120.97/50.98	19.78/136.20/60.05
Ligand	NA	NA	NA	32.26/82.69/46.77	NA	NA
r.m.s. deviations
Bond lengths (A)	0.002	0.002	0.002	0.002	0.002	0.002
Bond angles (deg)	0.445	0.483	0.721	0.472	0.474	0.408
Model Validation
Molprobity score	1.14	1.09	1.29	1.22	1.25	1.25
Clash score	3.48	2.8	4.49	3.61	4.85	4.59
Poor rotamers (%)	0	0	0.3	0.3	0.61	0
Ramachandran plot
Favoured (%)	98.84	97.91	97.68	97.68	98.34	97.91
Allowed (%)	1.16	2.09	2.32	2.32	1.66	2.09
Disallowed (%)	0	0	0	0	0	0
