# Supplementary material for: Structural basis for allosteric modulation of M. tuberculosis proteasome core particle
Source: Nat Commun. 2025 Apr 1;16:3138. doi: 10.1038/s41467-025-58430-0 (PMC11962144; doi:10.1038/s41467-025-58430-0)
Supplement: Supplementary file 11 — Supplementary Data 2 [file 41467_2025_58430_MOESM11_ESM.xlsx]

## Sheet: Supplemental Table 2
	T1A intermediate Frame 20	T1A intermediate Frame 19	T1A intermediate Frame 18	T1A intermediate Frame 17	T1A intermediate Frame 16	T1A intermediate Frame 15	T1A intermediate Frame 14	T1A intermediate Frame 13	T1A intermediate Frame 12	T1A intermediate Frame 11	T1A intermediate Frame 10	T1A intermediate Frame 9	T1A intermediate Frame 8	T1A intermediate Frame 7	T1A intermediate Frame 6	T1A intermediate Frame 5	T1A intermediate Frame 4	T1A intermediate Frame 3	T1A intermediate Frame 2	T1A intermediate Frame 1
EMDB ID	45501	45562	45561	45560	45559	45558	45556	45553	45552	45547	45542	45541	45540	45539	45538	45537	45535	45534	45532	45499
Data collection and processing
Microscope and camera	FEI Titan Krios with Gatan K3 Camera	FEI Titan Krios with Gatan K3 Camera	FEI Titan Krios with Gatan K3 Camera	FEI Titan Krios with Gatan K3 Camera	FEI Titan Krios with Gatan K3 Camera	FEI Titan Krios with Gatan K3 Camera	FEI Titan Krios with Gatan K3 Camera	FEI Titan Krios with Gatan K3 Camera	FEI Titan Krios with Gatan K3 Camera	FEI Titan Krios with Gatan K3 Camera	FEI Titan Krios with Gatan K3 Camera	FEI Titan Krios with Gatan K3 Camera	FEI Titan Krios with Gatan K3 Camera	FEI Titan Krios with Gatan K3 Camera	FEI Titan Krios with Gatan K3 Camera	FEI Titan Krios with Gatan K3 Camera	FEI Titan Krios with Gatan K3 Camera	FEI Titan Krios with Gatan K3 Camera	FEI Titan Krios with Gatan K3 Camera	FEI Titan Krios with Gatan K3 Camera
Magnification (x)	105000	105000	105000	105000	105000	105000	105000	105000	105000	105000	105000	105000	105000	105000	105000	105000	105000	105000	105000	105000
Voltage (kV)	300	300	300	300	300	300	300	300	300	300	300	300	300	300	300	300	300	300	300	300
Data acquisition software	Serial EM	Serial EM	Serial EM	Serial EM	Serial EM	Serial EM	Serial EM	Serial EM	Serial EM	Serial EM	Serial EM	Serial EM	Serial EM	Serial EM	Serial EM	Serial EM	Serial EM	Serial EM	Serial EM	Serial EM
Electron dose (e-/A2)	50	50	50	50	50	50	50	50	50	50	50	50	50	50	50	50	50	50	50	50
Defocus range (um)	-1.25 to -2.75	-1.25 to -2.75	-1.25 to -2.75	-1.25 to -2.75	-1.25 to -2.75	-1.25 to -2.75	-1.25 to -2.75	-1.25 to -2.75	-1.25 to -2.75	-1.25 to -2.75	-1.25 to -2.75	-1.25 to -2.75	-1.25 to -2.75	-1.25 to -2.75	-1.25 to -2.75	-1.25 to -2.75	-1.25 to -2.75	-1.25 to -2.75	-1.25 to -2.75	-1.25 to -2.75
Pixel size (A)	0.855	0.855	0.855	0.855	0.855	0.855	0.855	0.855	0.855	0.855	0.855	0.855	0.855	0.855	0.855	0.855	0.855	0.855	0.855	0.855
Processing software	cryoSPARC v4	cryoSPARC v4	cryoSPARC v4	cryoSPARC v4	cryoSPARC v4	cryoSPARC v4	cryoSPARC v4	cryoSPARC v4	cryoSPARC v4	cryoSPARC v4	cryoSPARC v4	cryoSPARC v4	cryoSPARC v4	cryoSPARC v4	cryoSPARC v4	cryoSPARC v4	cryoSPARC v4	cryoSPARC v4	cryoSPARC v4	cryoSPARC v4
Symmetry imposed	C1	C1	C1	C1	C1	C1	C1	C1	C1	C1	C1	C1	C1	C1	C1	C1	C1	C1	C1	C1
Initial particle images (no.) (from T1A consensus refinement and D7 symmetry expanded)	11,320,764	11320764	11320764	11320764	11320764	11320764	11,320,764	11320764	11320764	11320764	11320764	11320764	11,320,764	11320764	11320764	11320764	11320764	11320764	11,320,764	11320764
Final particle images (no.) (D7 symmetry expanded)	147239	202526	269268	347977	434226	524375	615889	705292	782096	838508	869047	873142	842690	781265	694332	586963	473571	362215	260788	177137
Map resolution (at FSC=0.143)	2.86	2.82	2.81	2.79	2.76	2.75	2.74	2.7	2.7	2.76	2.68	2.73	2.7	2.71	2.73	2.74	2.78	2.8	2.83	2.89
