# Supplementary material for: Structural basis for allosteric modulation of M. tuberculosis proteasome core particle
Source: Nat Commun. 2025 Apr 1;16:3138. doi: 10.1038/s41467-025-58430-0 (PMC11962144; doi:10.1038/s41467-025-58430-0)
Supplement: Supplementary file 13 — Source data [file 41467_2025_58430_MOESM13_ESM.xlsx]

## Sheet: Fig 1e
Figure 1e
	WT data					OG data
	[Z-VLR-AMC]	Av slope	Stdev			[Z-VLR-AMC]	Av slope	Stdev
	5	0.0189428	0.0126741			5	0.0433804	0
	10	0.0843026	0.0108458			10	0.145324	0.0130141
	15	0.120742	0.0302742			15	0.33186	0.0325353
	20	0.247919	0.0309942			25	0.765665	0.0542255
	25	0.346393	0.00307512			30	1.12789	0.0433804
	30	0.407704	0.0217826			40	1.7851	0.0260283
	40	0.66025	0.0389887			50	2.10395	0.0433804
	50	0.843388	0.010179			75	2.80454	0.0455495
	60	1.036	0.0739714			90	2.84142	0.0368734
	75	1.27546	0.0294103			100	3.19497	0.0498875
	100	1.55512	0.0566149
	125	1.96036	0.0596587
	150	2.15413	0.0420277
	175	2.24689	0.0418924

## Sheet: Fig 1f
Figure 1f
	OG data
	[LF2]	Av slope	Stdev
	1	0.0167011	0.0109334
	2	0.0580034	0.00591994
	3	0.144441	0.00848066
	4	0.223192	0.00743975
	5	0.306474	0.015688
	7.5	0.430654	0.0224673
	10	0.618866	0
	12.5	0.782892	0.0172762
	15	0.808331	0.0215645
	20	0.916169	0.0210877
	25	0.988641	0.0393005
	30	0.972724	0.0206963

## Sheet: Fig 2c
Figure 2c
		20ST1A State			20SIxazomib-bound State
	Residue	Distance between T1 Cα - Residue Cα (Å)	Distance between K33 Cα - Residue Cα (Å)		Distance between T1 Cα - Residue Cα (Å)	Distance between K33 Cα - Residue Cα (Å)
	A46	5.7	6.9		6.6	7.8
	G47	6.7	7.6		7.9	10.3
	T48	9	7.8		10.5	11.2
	A49	11	6.4		10.7	8.8

## Sheet: Fig 6a
Figure 6a
	WT data				OG data				αK52F/βV53Q				βV53Q				αK52F				αS17F				βY35F				αQ98K
	[Z-VLR-AMC]	Av slope	Stdev		[Z-VLR-AMC]	Av slope	Stdev		[Z-VLR-AMC]	Av slope	Stdev		[Z-VLR-AMC]	Av slope	Stdev		[Z-VLR-AMC]	Av slope	Stdev		[Z-VLR-AMC]	Av slope	Stdev		[Z-VLR-AMC]	Av slope	Stdev		[Z-VLR-AMC]	Av slope	Stdev
	5	0.0189428	0.0126741		5	0.0433804	0		10	0.132954	0.0212215		10	0.18517	0.0167492		10	0.128303	0.018035		10	0.1376	0.025587		10	0.0319061	0.0095676		10	0.0157819	0.0153404
	10	0.0843026	0.0108458		10	0.145324	0.0130141		15	0.312873	0.0146901		15	0.333485	0.0128852		15	0.301326	0.0158554		15	0.26529	0.00065		15	0.071182	0.00754831		15	0.0322778	0.00388322
	15	0.120742	0.0302742		15	0.33186	0.0325353		20	0.539154	0.0346546		20	0.47899	0.0169147		20	0.448608	0.087765		20	0.409147	0.0315		20	0.132837	0.0119842		20	0.0605909	0.0156191
	20	0.247919	0.0309942		25	0.765665	0.0542255		30	1.01481	0.125325		30	0.871049	0.0263269		30	0.894448	0.0138881		30	0.728182	0.055		30	0.268339	0.00378419		30	0.134825	0.00565015
	25	0.346393	0.00307512		30	1.12789	0.0433804		40	1.34667	0.0252656		40	1.31197	0.0740739		40	1.36127	0.0353741		40	1.0819	0.0682		40	0.380304	0.000617346		40	0.225235	0.0230893
	30	0.407704	0.0217826		40	1.7851	0.0260283		50	1.95007	0.0348971		50	1.73951	0.0585734		50	1.68856	0.0999112		50	1.36275	0.0521566		50	0.52858	0.0117562		50	0.303717	0.00910224
	40	0.66025	0.0389887		50	2.10395	0.0433804		75	3.44109	0.0995377		75	2.75693	0.212411		75	2.50403	0.0583777		75	2.033	0.080617		75	0.831443	0.0166973		75	0.541571	0.025651
	50	0.843388	0.010179		75	2.80454	0.0455495		100	4.2636	0.160002		100	3.23333	0.0326704		100	3.11023	0.0981128		100	2.35959	0.0303042		100	0.982105	0.0143035		100	0.701384	0.0285411
	60	1.036	0.0739714		90	2.84142	0.0368734		125	5.24661	0.14135		125	3.81328	0.0898512		125	3.58848	0.123056		125	2.32368	0.10388		125	1.0843	0.00877741		125	0.828603	0.0209162
	75	1.27546	0.0294103		100	3.19497	0.0498875		150	5.3778	0.0910633		150	4.41088	0.0994954		150	3.48055	0.0674634						150	1.19286	0.0327008		150	0.906479	0.0448902
	100	1.55512	0.0566149										175	4.45539	0.0513092										175	1.16338	0.0202946		175	0.957008	0.0444907
	125	1.96036	0.0596587										200	4.26779	0.151999														200	0.750074	0.0265632
	150	2.15413	0.0420277																										225	0.966577	0.00602079
	175	2.24689	0.0418924																										250	0.949505	0.0304602

## Sheet: Suppl. Fig 1b
Supplemental Figure 1b
	15% Tris-based denaturing gel showing the separation of IMAC fractions. BluElf protein standard (FroggaBio) used as reference
			25.03.2022 20SWT IMAC

## Sheet: Suppl. Fig 1c
Supplemental Figure 1c
			SEC profile
			mAU	ml	Fraction associated ml	Fractions
			128.13	0	25.01	1
			128.01	0.15	27.51	2
			127.95	0.29	30.01	3
			127.96	0.44	32.51	4
			128.01	0.59	35.01	5
			127.94	0.73	37.51	6
			127.91	0.88	40	7
			127.88	1.03	42.5	8
			127.86	1.17	45	9
			127.86	1.32	47.5	10
			127.82	1.47	50	11
			127.81	1.61	52.5	12
			127.79	1.76	55	13
			127.77	1.91	57.5	14
			127.77	2.05	60	15
			127.78	2.2	62.5	16
			127.78	2.35	65	17
			127.74	2.49	67.5	18
			127.72	2.64	70	19
			127.76	2.79	72.5	20
			127.74	2.93	75	21
			127.7	3.08	77.5	22
			127.7	3.23	80	23
			127.7	3.37	82.5	24
			127.71	3.52	85	25
			127.69	3.67	87.5	26
			127.69	3.81	90	27
			127.69	3.96	92.5	28
			127.69	4.11	94.99	29
			127.68	4.25	97.49	30
			127.69	4.4	99.99	31
			127.68	4.55	102.49	32
			127.67	4.69	104.99	33
			127.68	4.84	107.49	34
			127.67	4.99	109.99	35
			127.69	5.13	110.01	36
			127.65	5.28	115.01	37
			127.68	5.43	120.01	38
			127.64	5.57	125.01	39
			127.69	5.72	130.01	40
			127.7	5.87	135	41
			127.68	6.01	135.03
			127.66	6.16
			127.64	6.31
			127.67	6.45
			127.65	6.6
			127.63	6.75
			127.64	6.89
			127.62	7.04
			127.62	7.19
			127.63	7.33
			127.61	7.48
			127.62	7.63
			127.63	7.77
			127.59	7.92
			127.6	8.07
			127.6	8.21
			127.58	8.36
			127.58	8.51
			127.59	8.65
			127.59	8.8
			127.57	8.95
			127.57	9.09
			127.58	9.24
			127.56	9.39
			127.57	9.53
			127.57	9.68
			127.56	9.83
			127.59	9.97
			127.57	10.12
			127.56	10.27
			127.56	10.41
			127.56	10.56
			127.58	10.71
			127.57	10.85
			127.55	11
			127.54	11.15
			127.54	11.29
			127.55	11.44
			127.53	11.59
			127.52	11.73
			127.54	11.88
			127.53	12.03
			127.52	12.17
			127.52	12.32
			127.53	12.47
			127.52	12.61
			127.54	12.76
			127.53	12.91
			127.52	13.05
			127.52	13.2
			127.51	13.35
			127.52	13.49
			127.51	13.64
			127.49	13.79
			127.49	13.93
			127.51	14.08
			127.5	14.23
			127.52	14.37
			127.52	14.52
			127.5	14.67
			127.5	14.81
			127.49	14.96
			127.54	15.11
			127.53	15.25
			127.51	15.4
			127.52	15.55
			127.51	15.69
			127.49	15.84
			127.5	15.99
			127.51	16.13
			127.5	16.28
			127.49	16.43
			127.5	16.57
			127.48	16.72
			127.48	16.87
			127.5	17.01
			127.47	17.16
			127.48	17.31
			127.47	17.45
			127.5	17.6
			127.48	17.75
			127.48	17.89
			127.48	18.04
			127.48	18.19
			127.48	18.33
			127.47	18.48
			127.5	18.63
			127.49	18.77
			127.47	18.92
			127.47	19.07
			127.5	19.21
			127.48	19.36
			127.45	19.51
			127.48	19.65
			127.49	19.8
			127.49	19.95
			127.46	20.09
			127.47	20.24
			127.45	20.39
			127.48	20.53
			127.47	20.68
			127.48	20.83
			127.44	20.97
			127.47	21.12
			127.47	21.27
			127.47	21.41
			127.49	21.56
			127.48	21.71
			127.46	21.85
			127.46	22
			127.46	22.15
			127.47	22.29
			127.48	22.44
			127.45	22.59
			127.47	22.73
			127.49	22.88
			127.47	23.03
			127.47	23.17
			127.46	23.32
			127.45	23.47
			127.47	23.61
			127.47	23.76
			127.45	23.91
			127.48	24.05
			127.48	24.2
			127.47	24.35
			127.51	24.49
			127.53	24.64
			127.52	24.79
			127.51	24.93
			127.48	25.08
			127.52	25.23
			127.49	25.37
			127.48	25.52
			127.48	25.67
			127.49	25.81
			127.47	25.96
			127.48	26.11
			127.48	26.25
			127.5	26.4
			127.5	26.55
			127.48	26.69
			127.49	26.84
			127.5	26.99
			127.5	27.13
			127.49	27.28
			127.5	27.43
			127.48	27.57
			127.47	27.72
			127.48	27.87
			127.49	28.01
			127.5	28.16
			127.51	28.31
			127.49	28.45
			127.51	28.6
			127.49	28.75
			127.51	28.89
			127.49	29.04
			127.49	29.19
			127.5	29.33
			127.5	29.48
			127.49	29.63
			127.5	29.77
			127.49	29.92
			127.5	30.07
			127.5	30.21
			127.49	30.36
			127.51	30.51
			127.49	30.65
			127.49	30.8
			127.48	30.95
			127.47	31.09
			127.52	31.24
			127.49	31.39
			127.52	31.53
			127.51	31.68
			127.52	31.83
			127.5	31.97
			127.51	32.12
			127.5	32.27
			127.52	32.41
			127.56	32.56
			127.54	32.71
			127.56	32.85
			127.56	33
			127.56	33.15
			127.58	33.29
			127.63	33.44
			127.62	33.59
			127.64	33.73
			127.7	33.88
			127.75	34.03
			127.77	34.17
			127.8	34.32
			127.87	34.47
			127.86	34.61
			127.89	34.76
			127.93	34.91
			127.99	35.05
			128.02	35.2
			128.07	35.35
			128.15	35.49
			128.22	35.64
			128.36	35.79
			128.51	35.93
			128.68	36.08
			128.92	36.23
			129.23	36.37
			129.58	36.52
			130.01	36.67
			130.5	36.81
			131.11	36.96
			131.8	37.11
			132.53	37.25
			133.43	37.4
			134.37	37.55
			135.44	37.69
			136.61	37.84
			137.81	37.99
			139.2	38.13
			140.57	38.28
			141.94	38.43
			143.57	38.57
			145.01	38.72
			146.57	38.87
			148.14	39.01
			149.5	39.16
			150.98	39.31
			152.4	39.45
			153.55	39.6
			154.74	39.75
			155.71	39.89
			156.34	40.04
			156.94	40.19
			157.39	40.33
			157.53	40.48
			157.48	40.63
			157.19	40.77
			156.76	40.92
			156.09	41.07
			155.23	41.21
			154.28	41.36
			153.11	41.51
			151.87	41.65
			150.55	41.8
			149.17	41.95
			147.69	42.09
			146.3	42.24
			144.95	42.39
			143.52	42.53
			142.32	42.68
			141.12	42.83
			140.18	42.97
			139.04	43.12
			138.28	43.27
			137.52	43.41
			136.75	43.56
			136.05	43.71
			135.42	43.85
			134.93	44
			134.39	44.15
			133.98	44.29
			133.59	44.44
			133.27	44.59
			132.94	44.73
			132.69	44.88
			132.45	45.03
			132.24	45.17
			132.05	45.32
			131.86	45.47
			131.67	45.61
			131.55	45.76
			131.42	45.91
			131.3	46.05
			131.2	46.2
			131.07	46.35
			131	46.49
			130.91	46.64
			130.83	46.79
			130.75	46.93
			130.67	47.08
			130.57	47.23
			130.51	47.37
			130.48	47.52
			130.43	47.67
			130.37	47.81
			130.32	47.96
			130.3	48.11
			130.25	48.25
			130.22	48.4
			130.21	48.55
			130.17	48.69
			130.14	48.84
			130.13	48.99
			130.11	49.13
			130.13	49.28
			130.1	49.43
			130.11	49.57
			130.13	49.72
			130.14	49.87
			130.14	50.01
			130.17	50.16
			130.18	50.31
			130.2	50.45
			130.23	50.6
			130.27	50.75
			130.29	50.89
			130.36	51.04
			130.42	51.19
			130.47	51.33
			130.51	51.48
			130.57	51.63
			130.63	51.77
			130.69	51.92
			130.77	52.07
			130.86	52.21
			130.94	52.36
			131.01	52.51
			131.02	52.65
			131.21	52.8
			131.27	52.95
			131.33	53.09
			131.44	53.24
			131.51	53.39
			131.58	53.53
			131.69	53.68
			131.79	53.83
			131.87	53.97
			131.93	54.12
			132.04	54.27
			132.12	54.41
			132.2	54.56
			132.26	54.71
			132.39	54.85
			132.44	55
			132.54	55.15
			132.63	55.29
			132.7	55.44
			132.82	55.59
			132.9	55.73
			133.01	55.88
			133.08	56.03
			133.21	56.17
			133.32	56.32
			133.43	56.47
			133.55	56.61
			133.73	56.76
			133.89	56.91
			134.04	57.05
			134.26	57.2
			134.47	57.35
			134.76	57.49
			135.09	57.64
			135.43	57.79
			135.91	57.93
			136.32	58.08
			136.9	58.23
			137.56	58.37
			138.27	58.52
			139.14	58.67
			140.16	58.81
			141.24	58.96
			142.5	59.11
			143.96	59.25
			145.52	59.4
			147.39	59.55
			149.5	59.69
			151.73	59.84
			154.3	59.99
			157.17	60.13
			160.21	60.28
			163.61	60.43
			167.37	60.57
			171.32	60.72
			175.67	60.87
			180.41	61.01
			185.24	61.16
			190.55	61.31
			196.41	61.45
			202.28	61.6
			206.44	61.75
			213.92	61.89
			218.76	62.04
			226.59	62.19
			234.55	62.33
			241.43	62.48
			249.11	62.63
			256.64	62.77
			263.74	62.92
			271.09	63.07
			278.69	63.21
			284.96	63.36
			291.35	63.51
			298.1	63.65
			303.88	63.8
			310.71	63.95
			316	64.09
			321.06	64.24
			324.6	64.39
			328.54	64.53
			330.82	64.68
			332.66	64.83
			334.51	64.97
			335.5	65.12
			335.68	65.27
			335.31	65.41
			333.99	65.56
			331.79	65.71
			329.06	65.85
			326.19	66
			321.91	66.15
			318.09	66.29
			313.44	66.44
			308.11	66.59
			302.57	66.73
			296.62	66.88
			290.2	67.03
			283.53	67.17
			277.35	67.32
			270.18	67.47
			263.7	67.61
			256.81	67.76
			249.65	67.9
			242.99	68.05
			236.24	68.2
			229.65	68.34
			223.56	68.49
			217.42	68.64
			211.44	68.78
			205.61	68.93
			200.66	69.08
			195.1	69.22
			190.02	69.37
			185.75	69.52
			181.57	69.66
			177.22	69.81
			173.47	69.96
			169.94	70.1
			166.54	70.25
			163.45	70.4
			160.56	70.54
			158	70.69
			156.07	70.84
			153.94	70.98
			152.63	71.13
			150.05	71.28
			148.97	71.42
			147.24	71.57
			146.14	71.72
			144.87	71.86
			143.84	72.01
			142.99	72.16
			142.09	72.3
			141.39	72.45
			140.77	72.6
			140.18	72.74
			139.77	72.89
			139.32	73.04
			139	73.18
			138.73	73.33
			138.46	73.48
			138.26	73.62
			138.09	73.77
			137.94	73.92
			137.84	74.06
			137.75	74.21
			137.73	74.36
			137.71	74.5
			137.61	74.65
			137.64	74.8
			137.64	74.94
			137.68	75.09
			137.73	75.24
			137.77	75.38
			137.84	75.53
			137.88	75.68
			137.92	75.82
			137.97	75.97
			138.03	76.12
			138.12	76.26
			138.19	76.41
			138.26	76.56
			138.31	76.7
			138.39	76.85
			138.45	77
			138.52	77.14
			138.59	77.29
			138.67	77.44
			138.77	77.58
			138.88	77.73
			138.94	77.88
			139.05	78.02
			139.13	78.17
			139.27	78.32
			139.4	78.46
			139.48	78.61
			139.64	78.76
			139.76	78.9
			139.9	79.05
			140.05	79.2
			140.25	79.34
			140.42	79.49
			140.57	79.64
			140.76	79.78
			140.99	79.93
			141.18	80.08
			141.4	80.22
			141.62	80.37
			141.69	80.52
			141.91	80.66
			142.42	80.81
			142.45	80.96
			142.79	81.1
			143.05	81.25
			143.32	81.4
			143.52	81.54
			143.78	81.69
			144.04	81.84
			144.3	81.98
			144.53	82.13
			144.78	82.28
			145.06	82.42
			145.32	82.57
			145.56	82.72
			145.76	82.86
			146.05	83.01
			146.25	83.16
			146.47	83.3
			146.66	83.45
			146.89	83.6
			147.09	83.74
			147.24	83.89
			147.49	84.04
			147.66	84.18
			147.87	84.33
			148.07	84.48
			148.28	84.62
			148.51	84.77
			148.67	84.92
			148.9	85.06
			149.06	85.21
			149.26	85.36
			149.56	85.5
			149.81	85.65
			150.12	85.8
			150.49	85.94
			150.81	86.09
			151.21	86.24
			151.65	86.38
			152.14	86.53
			152.77	86.68
			153.46	86.82
			154.2	86.97
			155.07	87.12
			156.03	87.26
			157	87.41
			158.18	87.56
			159.48	87.7
			160.71	87.85
			162.3	88
			164.13	88.14
			166.02	88.29
			167.93	88.44
			169.65	88.58
			171.81	88.73
			174.08	88.88
			176.54	89.02
			178.82	89.17
			181.46	89.32
			183.86	89.46
			185.99	89.61
			188.83	89.76
			191.42	89.9
			193.78	90.05
			197.37	90.2
			197.26	90.34
			200.14	90.49
			202.35	90.64
			204.49	90.78
			206.2	90.93
			207.97	91.08
			209.42	91.22
			210.53	91.37
			211.73	91.52
			212.47	91.66
			213	91.81
			213.38	91.96
			213.37	92.1
			213.33	92.25
			212.91	92.4
			212.27	92.54
			211.44	92.69
			210.34	92.84
			209.06	92.98
			207.55	93.13
			205.9	93.28
			204.11	93.42
			202.12	93.57
			200.01	93.72
			197.69	93.86
			195.47	94.01
			193.07	94.16
			190.52	94.3
			188.18	94.45
			185.56	94.6
			182.97	94.74
			180.68	94.89
			178.15	95.04
			175.62	95.18
			173.36	95.33
			170.97	95.48
			168.71	95.62
			166.59	95.77
			164.42	95.92
			162.39	96.06
			160.51	96.21
			158.67	96.36
			157	96.5
			155.34	96.65
			153.83	96.8
			152.36	96.94
			150.99	97.09
			149.77	97.24
			148.58	97.38
			147.44	97.53
			146.5	97.68
			145.48	97.82
			144.61	97.97
			143.86	98.12
			143.09	98.26
			142.42	98.41
			141.82	98.56
			141.25	98.7
			140.74	98.85
			140.27	99
			139.85	99.14
			139.48	99.29
			139.2	99.44
			138.74	99.58
			138.64	99.73
			138.39	99.88
			138.15	100.02
			137.97	100.17
			137.78	100.32
			137.61	100.46
			137.45	100.61
			137.34	100.76
			137.21	100.9
			137.09	101.05
			137	101.2
			136.87	101.34
			136.83	101.49
			136.75	101.64
			136.68	101.78
			136.62	101.93
			136.54	102.08
			136.46	102.22
			136.4	102.37
			136.36	102.52
			136.28	102.66
			136.21	102.81
			136.2	102.96
			136.08	103.1
			136.05	103.25
			136	103.4
			135.92	103.54
			135.88	103.69
			135.81	103.84
			135.78	103.98
			135.75	104.13
			135.67	104.28
			135.58	104.42
			135.54	104.57
			135.48	104.72
			135.48	104.86
			135.4	105.01
			135.36	105.16
			135.34	105.3
			135.24	105.45
			135.17	105.6
			135.14	105.74
			135.1	105.89
			135.07	106.04
			135	106.18
			134.96	106.33
			134.98	106.48
			134.9	106.62
			134.87	106.77
			134.87	106.92
			134.85	107.06
			134.76	107.21
			134.75	107.36
			134.74	107.5
			134.62	107.65
			134.57	107.8
			134.51	107.94
			134.44	108.09
			134.4	108.24
			134.32	108.38
			134.24	108.53
			134.15	108.68
			134.13	108.82
			134.01	108.97
			133.88	109.12
			133.81	109.26
			133.73	109.41
			133.63	109.56
			133.51	109.7
			133.42	109.85
			133.29	110
			133.18	110.14
			133.08	110.29
			132.98	110.44
			132.9	110.58
			132.81	110.73
			132.75	110.88
			132.67	111.02
			132.57	111.17
			132.5	111.32
			132.45	111.46
			132.4	111.61
			132.37	111.76
			132.35	111.9
			132.31	112.05
			132.31	112.2
			132.31	112.34
			132.36	112.49
			132.42	112.64
			132.48	112.78
			132.59	112.93
			132.7	113.08
			132.89	113.22
			133.01	113.37
			133.24	113.52
			133.47	113.66
			133.73	113.81
			134.03	113.96
			134.35	114.1
			134.72	114.25
			135.09	114.4
			135.54	114.54
			136	114.69
			136.49	114.84
			137.05	114.98
			137.6	115.13
			138.16	115.28
			138.77	115.42
			139.41	115.57
			140.04	115.72
			140.72	115.86
			141.41	116.01
			142.07	116.16
			142.76	116.3
			143.48	116.45
			144.16	116.6
			144.84	116.74
			145.51	116.89
			146.16	117.04
			146.81	117.18
			147.42	117.33
			148.03	117.48
			148.58	117.62
			149.14	117.77
			149.59	117.92
			150.05	118.06
			150.39	118.21
			150.74	118.36
			151.03	118.5
			151.3	118.65
			151.55	118.8
			151.65	118.94
			151.7	119.09
			151.75	119.24
			151.65	119.38
			151.51	119.53
			151.36	119.68
			151.09	119.82
			150.79	119.97
			150.4	120.12
			149.99	120.26
			149.51	120.41
			148.99	120.56
			148.43	120.7
			147.83	120.85
			147.22	121
			146.56	121.14
			145.89	121.29
			145.2	121.44
			144.55	121.58
			143.82	121.73
			143.14	121.88
			142.48	122.02
			141.76	122.17
			141.1	122.32
			140.45	122.46
			139.81	122.61
			139.18	122.76
			138.62	122.9
			137.99	123.05
			137.45	123.2
			136.92	123.34
			136.4	123.49
			135.91	123.64
			135.43	123.78
			134.98	123.93
			134.55	124.08
			134.16	124.22
			133.75	124.37
			133.4	124.52
			133.06	124.66
			132.73	124.81
			132.42	124.96
			132.13	125.1
			131.84	125.25
			131.61	125.4
			131.35	125.54
			131.14	125.69
			130.92	125.84
			130.72	125.98
			130.52	126.13
			130.38	126.28
			130.21	126.42
			130.07	126.57
			129.91	126.72
			129.79	126.86
			129.68	127.01
			129.56	127.16
			129.46	127.3
			129.36	127.45
			129.3	127.6
			129.22	127.74
			129.13	127.89
			129.08	128.04
			129.02	128.18
			128.94	128.33
			128.89	128.48
			128.83	128.62
			128.77	128.77
			128.75	128.92
			128.69	129.06
			128.67	129.21
			128.61	129.36
			128.58	129.5
			128.52	129.65
			128.52	129.8
			128.49	129.94
			128.43	130.09
			128.42	130.24
			128.38	130.38
			128.36	130.53
			128.36	130.68
			128.31	130.82
			128.31	130.97
			128.28	131.12
			128.27	131.26
			128.24	131.41
			128.22	131.56
			128.2	131.7
			128.17	131.85
			128.15	132
			128.12	132.14
			128.11	132.29
			128.12	132.44
			128.08	132.58
			128.06	132.73
			128.05	132.88
			128.05	133.02
			128.01	133.17
			128.02	133.32
			128.01	133.46
			127.96	133.61
			127.98	133.76
			127.94	133.9
			127.95	134.05
			127.94	134.2
			127.92	134.34
			127.91	134.49
			127.9	134.64
			127.89	134.78
			127.88	134.93

## Sheet: Suppl. Fig 1d
Supplemental Figure 1d
	15% Tris-based denaturing gel showing the separation of SEC fractions. BluElf protein standard (FroggaBio) used as reference
			01.10.2021 20SWT SEC

## Sheet: Suppl. Fig 1e
Supplemental Figure 1e
	WT data						T1A data						OG data
	Retention volume (mL)	Molecular weight (g/mol)	Retention volume (mL) - RI	Refractive index (mV) - RI			Retention volume (mL)	Molecular weight (g/mol)	Retention volume (mL) - RI	Refractive index (mV) - RI			Retention volume (mL)	Molecular weight (g/mol)	Retention volume (mL) - RI	Refractive index (mV) - RI
	13.2463	1.78673e+06	0	0.3018			13.1944	2.3171e+06	0	-1.298			13.0907	3991894	0	1.24541
	13.2496	1.76731e+06	0.00666667	0.261916			13.1978	2.26191e+06	0.00666667	-1.31974			13.094	3.97077e+06	0.00666667	1.20079
	13.2529	1.74809e+06	0.0133333	0.223642			13.2011	2209372	0.0133333	-1.33499			13.0974	3.94337e+06	0.0133333	1.16028
	13.2563	1.72908e+06	0.02	0.191365			13.2044	2157723	0.02	-1.33993			13.1007	3.91441e+06	0.02	1.12726
	13.2596	1.71028e+06	0.0266667	0.166884			13.2078	2.10505e+06	0.0266667	-1.33188			13.104	3.88255e+06	0.0266667	1.10063
	13.2629	3805811	0.0333333	0.152803			13.2111	2.02278e+06	0.0333333	-1.31501			13.1074	3567711	0.0333333	1.08482
	13.2663	4905812	0.04	0.146122			13.2144	1.97605e+06	0.04	-1.28467			13.1107	3.55303e+06	0.04	1.0779
	13.2696	4.3104e+06	0.0466667	0.148245			13.2177	1.92433e+06	0.0466667	-1.24461			13.114	3.53752e+06	0.0466667	1.08418
	13.2729	3.82566e+06	0.0533333	0.159562			13.2211	1.87654e+06	0.0533333	-1.21045			13.1174	3.51282e+06	0.0533333	1.09805
	13.2763	3430790	0.06	0.164981			13.2244	1832313	0.06	-1.1876			13.1207	3480435	0.06	1.10715
	13.2796	3095027	0.0666667	0.166403			13.2277	1.78853e+06	0.0666667	-1.16964			13.124	3.43437e+06	0.0666667	1.10472
	13.2829	2.80975e+06	0.0733333	0.163628			13.2311	1.7462e+06	0.0733333	-1.15878			13.1274	3.38975e+06	0.0733333	1.0979
	13.2863	2.56417e+06	0.08	0.157344			13.2344	1.7057e+06	0.08	-1.14673			13.1307	3339235	0.08	1.08939
	13.2896	2.35418e+06	0.0866667	0.149168			13.2377	1.6716e+06	0.0866667	-1.13568			13.134	3.28775e+06	0.0866667	1.08156
	13.2929	2.18223e+06	0.0933333	0.145287			13.2411	1.63774e+06	0.0933333	-1.12422			13.1374	3.24175e+06	0.0933333	1.07605
	13.2963	2.03847e+06	0.1	0.14001			13.2444	1.60853e+06	0.1	-1.11476			13.1407	3188733	0.1	1.07253
	13.2996	1.91667e+06	0.106667	0.134229			13.2477	1.58387e+06	0.106667	-1.10571			13.144	3.12877e+06	0.106667	1.07201
	13.3029	1810880	0.113333	0.12735			13.2511	1.55734e+06	0.113333	-1.09656			13.1474	3.06093e+06	0.113333	1.0678
	13.3063	1.71886e+06	0.12	0.116068			13.2544	1529986	0.12	-1.0878			13.1507	2.98388e+06	0.12	1.06387
	13.3096	1.63472e+06	0.126667	0.107892			13.2577	1.50393e+06	0.126667	-1.08404			13.154	2.89726e+06	0.126667	1.05976
	13.3129	1.55818e+06	0.133333	0.0981137			13.2611	1.47412e+06	0.133333	-1.0813			13.1574	2805580	0.133333	1.05763
	13.3163	1.48814e+06	0.14	0.0890371			13.2644	1.44361e+06	0.14	-1.07774			13.1607	2.71364e+06	1.40E-01	1.05062
	13.3196	1.42557e+06	0.146667	0.0804565			13.2677	1.41137e+06	0.146667	-1.07529			13.164	2623270	0.146667	1.0436
	13.3229	1.3685e+06	0.153333	0.0693734			13.2711	1.37624e+06	0.153333	-1.07202			13.1673	2.53028e+06	0.153333	1.04018
	13.3263	1316067	0.16	0.0573977			13.2744	1.34064e+06	0.16	-1.06618			13.1707	2.44363e+06	0.16	1.03935
	13.3296	1.26908e+06	0.166667	0.0481151			13.2777	1.30625e+06	0.166667	-1.05491			13.174	2.36988e+06	0.166667	1.04013
	13.3329	1.22505e+06	0.173333	0.0415334			13.2811	1.27469e+06	0.173333	-1.04256			13.1773	2.30444e+06	0.173333	1.04541
	13.3363	1.18314e+06	0.18	0.0411544			13.2844	1.2472e+06	0.18	-1.02591			13.1807	2.24816e+06	0.18	1.05429
	13.3396	1.14365e+06	0.186667	0.0417748			13.2877	1.22162e+06	0.186667	-1.00854			13.184	2.20017e+06	0.186667	1.06218
	13.3429	1.10711e+06	0.193333	0.0446993			13.2911	1.19825e+06	0.193333	-0.989897			13.1873	2153280	0.193333	1.06896
	13.3463	1.0736e+06	0.2	0.0482188			13.2944	1.17559e+06	0.2	-0.97383			13.1907	2.1042e+06	0.2	1.07195
	13.3496	1043407	0.206667	0.0533406			13.2977	1.15256e+06	0.206667	-0.95848			13.194	2.05541e+06	0.206667	1.07593
	13.3529	1.01576e+06	0.213333	0.0600645			13.3011	1129499	0.213333	-0.941222			13.1973	2.0119e+06	0.213333	1.07811
	13.3563	990013	0.22	0.0690849			13.3044	1.10659e+06	0.22	-0.922667			13.2007	1.96956e+06	0.22	1.08058
	13.3596	965171	0.226667	0.0796998			13.3077	1.08655e+06	0.226667	-0.903411			13.204	1.92932e+06	0.226667	1.08567
	13.3629	940907	0.233333	0.0910243			13.3111	1.06818e+06	0.233333	-0.884063			13.2073	1890915	0.233333	1.09235
	13.3663	919460	0.24	0.100945			13.3144	1.0516e+06	0.24	-0.863311			13.2107	1.85078e+06	0.24	1.09932
	13.3696	901666	0.246667	0.111064			13.3177	1.03667e+06	0.246667	-0.844451			13.214	1805078	0.246667	1.11051
	13.3729	886298	0.253333	0.121183			13.3211	1.02176e+06	0.253333	-0.826995			13.2173	1.75396e+06	0.253333	1.12189
	13.3763	873466	0.26	0.12941			13.3244	1.00505e+06	0.26	-0.809341			13.2207	1.69709e+06	0.26	1.12937
	13.3796	862920	0.266667	0.139124			13.3277	988969	0.266667	-0.791686			13.224	1.63679e+06	0.266667	1.13645
	13.3829	852958	0.273333	0.145345			13.3311	973373	0.273333	-0.773132			13.2273	1.57889e+06	0.273333	1.14304
	13.3863	842855	0.28	0.146965			13.3344	957597	0.28	-0.75917			13.2307	1523328	0.28	1.15131
	13.3896	834101	0.286667	0.150187			13.3377	943681	0.286667	-0.74562			13.234	1.47233e+06	0.286667	1.155
	13.3929	825726	0.293333	0.149113			13.3411	932228	0.293333	-0.736557			13.2373	1.42521e+06	0.293333	1.15628
	13.3963	817140	0.3	0.148528			13.3444	920945	0.3	-0.729507			13.2407	1.38052e+06	0.3	1.15825
	13.3996	809058	0.306667	0.148653			13.3477	909345	0.306667	-0.722152			13.244	1.33915e+06	0.306667	1.15883
	13.4029	801827	0.313333	0.151875			13.3511	898243	0.313333	-0.714401			13.2473	1.30009e+06	0.313333	1.16182
	13.4063	793696	0.32	0.155791			13.3544	887807	0.32	-0.705444			13.2507	1.26371e+06	0.32	1.166
	13.4096	786314	0.326667	0.16031			13.3577	877612	0.326667	-0.694885			13.254	1.23086e+06	0.326667	1.17238
	13.4129	779879	0.333333	0.163937			13.3611	869151	0.333333	-0.682434			13.2573	1.20129e+06	0.333333	1.17896
	13.4163	773448	0.34	0.168654			13.3644	861802	0.34	-0.668579			13.2607	1.1734e+06	0.34	1.18384
	13.4196	766822	0.346667	0.172479			13.3677	854388	0.346667	-0.650314			13.264	1.1465e+06	0.346667	1.18872
	13.4229	760917	0.353333	0.175296			13.3711	847152	0.353333	-0.630371			13.2673	1.12082e+06	0.353333	1.19681
	13.4263	748059	0.36	0.177916			13.3744	840207	0.36	-0.611618			13.2707	1.09617e+06	0.36	1.19979
	13.4296	743974	0.366667	0.180138			13.3777	833540	0.366667	-0.596161			13.274	1.07265e+06	0.366667	1.20507
	13.4329	739789	3.73E-01	0.184261			13.3811	827067	3.73E-01	-0.580307			13.2773	1.04952e+06	0.373333	1.20964
	13.4363	735402	0.38	0.18688			13.3844	821305	0.38	-0.56514			13.2807	1.02766e+06	0.38	1.21492
	13.4396	731584	0.386667	0.191796			13.3877	816552	0.386667	-0.551087			13.284	1.00612e+06	0.386667	1.21991
	13.4429	728309	0.393333	0.193019			13.3911	810835	0.393333	-0.539536			13.2873	985028	0.393333	1.22559
	13.4463	725229	0.4	0.194143			13.3944	804819	0.4	-0.530182			13.2907	964589	0.4	1.22887
	13.4496	722540	0.406667	0.194359			13.3977	798927	0.406667	-0.52382			13.294	944365	0.406667	1.23165
	13.4529	720850	0.413333	0.193881			13.4011	792888	0.413333	-0.516572			13.2973	925815	0.413333	1.23514
	13.4563	718723	0.42	0.196607			13.4044	785855	0.42	-0.50731			13.3007	909645	0.42	1.23812
	13.4596	716512	0.426667	0.199524			13.4077	780204	0.426667	-0.496857			13.304	895460	0.426667	1.2435
	13.4629	714143	0.433333	0.200045			13.4111	775198	0.433333	-0.485505			13.3073	882470	0.433333	1.24488
	13.4663	711333	0.44	0.200665			13.4144	770480	0.44	-0.475541			13.3107	870722	0.44	1.24605
	13.4696	708362	0.446667	0.202087			13.4177	767283	0.446667	-0.46399			13.314	859463	0.446667	1.24674
	13.4729	705135	0.453333	0.20521			13.4211	756994	0.453333	-0.452638			13.3173	848311	0.453333	1.24743
	13.4763	703150	0.46	0.210026			13.4244	754889	0.46	-0.438188			13.3207	838402	0.46	1.24891
	13.4796	701211	0.466667	0.215949			13.4277	752729	0.466667	-0.426026			13.324	829358	0.466667	1.25179
	13.4829	699718	0.473333	0.222665			13.4311	751183	0.473333	-0.413575			13.3273	820246	0.473333	1.25396
	13.4863	698192	0.48	0.227291			13.4344	749691	0.48	-0.406617			13.3307	811416	0.48	1.25284
	13.4896	697057	0.486667	0.231307			13.4377	748213	0.486667	-0.399766			13.334	803216	0.486667	1.25063
	13.4929	695469	0.493333	0.236329			13.4411	746961	0.493333	-0.395601			13.3373	794945	0.493333	1.24991
	13.4963	694349	0.5	0.240253			13.4444	745778	0.5	-0.392946			13.3407	787503	0.5	1.25129
	13.4996	692909	0.506667	0.240675			13.4477	744576	0.506667	-0.389101			13.344	780915	0.506667	1.25268
	13.5029	691930	0.513333	0.241494			13.4511	743376	0.513333	-0.381242			13.3473	775702	0.513333	1.25295
	13.5063	691240	0.52	0.240611			13.4544	742007	0.52	-0.373079			13.3507	770269	0.52	1.25493
	13.5096	690419	0.526667	0.239431			13.4577	741319	0.526667	-0.364733			13.354	764755	0.526667	1.25561
	13.5129	689610	0.533333	0.238854			13.4611	740806	0.533333	-0.356767			13.3573	758682	0.533333	1.2591
	13.5163	689163	0.54	0.236178			13.4644	740163	0.54	-0.350222			13.3607	753415	0.54	1.26258
	13.5196	688158	0.546667	0.232496			13.4677	739378	0.546667	-0.345064			13.364	747840	0.546667	1.26676
	13.5229	687038	0.553333	0.22892			13.4711	738359	0.553333	-0.340914			13.3673	742512	0.553333	1.27114
	13.5263	686264	0.56	0.226039			13.4744	736858	0.56	-0.337954			13.3707	737748	0.56	1.27321
	13.5296	685898	0.566667	0.22276			13.4777	734640	0.566667	-0.334093			13.374	734176	0.566667	1.27689
	13.5329	685587	0.573333	0.219177			13.4811	733340	0.573333	-0.33095			13.3773	730780	0.573333	1.27968
	13.5363	685316	0.58	0.214701			13.4844	732138	0.58	-0.329882			13.3807	721149	0.58	1.28086
	13.5396	684548	0.586667	0.209119			13.4877	731248	0.586667	-0.327425			13.384	719224	0.586667	1.28234
	13.5429	683260	0.593333	0.203041			13.4911	730681	0.593333	-0.326571			13.3873	717019	0.593333	1.28173
	13.5463	681960	0.6	0.197565			13.4944	730460	0.6	-0.325823			13.3907	714775	0.6	1.28031
	13.5496	681082	0.606667	0.195385			13.4977	729416	0.606667	-0.322466			13.394	712961	0.606667	1.27828
	13.5529	680480	0.613333	0.190703			13.5011	728089	0.613333	-0.319506			13.3973	710627	0.613333	1.27747
	13.5563	680152	0.62	0.184923			13.5044	727261	0.62	-0.316363			13.4007	707469	0.62	1.27975
	13.5596	680061	0.626667	0.178547			13.5077	726807	0.626667	-0.311602			13.404	705119	0.626667	1.28232
	13.5629	679832	0.633333	0.171668			13.5111	726748	0.633333	-0.30765			13.4073	703015	0.633333	1.28352
	13.5663	679534	0.64	0.163186			13.5144	726740	0.64	-0.303485			13.4107	700989	0.64	1.28629
	13.5696	678625	0.646667	0.156406			13.5177	726905	0.646667	-0.299029			13.414	698247	0.646667	1.28597
	13.5729	678082	0.653333	0.149626			13.5211	726883	0.653333	-0.291476			13.4173	696202	0.653333	1.28416
	13.5763	677809	0.66	0.14615			13.5244	726549	0.66	-0.285724			13.4207	693945	0.66	1.28373
	13.5796	676861	0.666667	0.142871			13.5277	726146	0.666667	-0.280566			13.424	691866	0.666667	1.28091
	13.5829	676087	0.673333	0.141287			13.5311	726023	0.673333	-0.276614			13.4273	690156	0.673333	1.275
	13.5863	675901	0.68	0.140007			13.5344	726097	0.68	-0.274265			13.4307	688831	0.68	1.27097
	13.5896	675651	0.686667	0.13753			13.5377	726187	0.686667	-0.274005			13.434	687521	0.686667	1.26525
	13.5929	675594	0.693333	0.135549			13.5411	726145	0.693333	-0.274844			13.4373	686305	0.693333	1.26264
	13.5963	675851	0.7	0.132469			13.5444	726078	0.7	-0.2775			13.4407	685254	0.7	1.25951
	13.5996	675972	0.706667	0.13309			13.5477	725506	0.706667	-0.277744			13.444	684524	0.706667	1.256
	13.6029	675488	0.713333	0.129812			13.5511	724898	0.713333	-0.27898			13.4473	683784	0.713333	1.25529
	13.6063	675619	0.72	0.130935			13.5544	724219	0.72	-0.28223			13.4507	683448	0.72	1.25455
	13.6096	675566	0.726667	0.128054			13.5577	723888	0.726667	-0.283771			13.454	682985	0.726667	1.25564
	13.6129	675418	0.733333	0.128178			13.5611	723457	0.733333	-0.28461			13.4573	682132	0.733333	1.25492
	13.6163	675175	0.74	0.124793			13.5644	723486	0.74	-0.283863			13.4607	681818	0.74	1.2551
	13.6196	675513	0.746667	0.122118			13.5677	723481	0.746667	-0.284			13.464	681198	0.746667	1.25278
	13.6229	675420	0.753333	0.119641			13.5711	723101	0.753333	-0.281055			13.4673	680328	0.753333	1.25527
	13.6263	675085	0.76	0.11576			13.5744	722187	0.76	-0.276493			13.4707	679687	0.76	1.25434
	13.6296	674566	0.766667	0.114679			13.5777	721459	0.766667	-0.272343			13.474	679232	0.766667	1.25542
	13.6329	674385	0.773333	0.110401			13.5811	720895	0.773333	-0.27039			13.4773	678336	0.773333	1.25552
	13.6363	674613	0.78	0.109519			13.5844	720839	0.78	-0.267826			13.4807	677958	0.78	1.25478
	13.6396	674588	0.786667	0.106843			13.5877	720958	0.786667	-0.264668			13.484	677481	0.786667	1.25288
	13.6429	674793	0.793333	0.10606			13.5911	721281	0.793333	-0.264317			13.4873	676980	0.793333	1.25245
	13.6463	675275	0.8	0.103682			13.5944	721546	0.8	-0.263264			13.4907	676294	0.8	1.25303
	13.6496	675027	0.806667	0.103005			13.5977	721657	0.806667	-0.26421			13.494	675150	0.806667	1.25231
	13.6529	674424	0.813333	0.103626			13.6011	721474	0.813333	-0.263646			13.4973	674674	0.813333	1.2516
	13.6563	673758	0.82	0.104445			13.6044	720944	0.82	-0.265095			13.5007	673967	0.82	1.24987
	13.6596	672750	0.826667	0.104668			13.6077	720440	0.826667	-0.264836			13.504	673114	0.826667	1.24976
	13.6629	672474	0.833333	0.104587			13.6111	720282	0.833333	-0.264485			13.5073	672202	0.833333	1.24824
	13.6663	672591	0.84	0.108511			13.6144	720070	0.84	-0.263539			13.5107	671874	0.84	1.24612
	13.6696	672824	0.846667	0.10923			13.6177	720046	0.846667	-0.259984			13.514	670893	0.846667	1.24481
	13.6729	672815	0.853333	0.110148			13.6211	720226	0.853333	-0.258519			13.5173	670345	0.853333	1.24668
	13.6763	673032	0.86	0.11157			13.6244	720378	0.86	-0.254765			13.5207	670277	0.86	1.24996
	13.6796	672537	0.866667	0.112694			13.6277	720210	0.866667	-0.250005			13.524	670285	0.866667	1.25285
	13.6829	672243	0.873333	0.11281			13.6311	720140	0.873333	-0.243352			13.5273	669742	0.873333	1.25273
	13.6863	671880	0.88	0.110433			13.6344	720201	0.88	-0.241597			13.5307	669943	0.88	1.251
	13.6896	671665	0.886667	0.111854			13.6377	720056	0.886667	-0.24265			13.534	669742	0.886667	1.24648
	13.6929	671595	0.893333	0.116472			13.6411	720283	0.893333	-0.243993			13.5373	669368	0.893333	1.24386
	13.6963	671884	0.9	0.119793			13.6444	720411	0.9	-0.24674			13.5407	669430	0.9	1.24275
	13.6996	671620	0.906667	0.122016			13.6477	720176	0.906667	-0.251775			13.544	669717	0.906667	1.24093
	13.7029	671133	0.913333	0.127535			13.6511	719644	0.913333	-0.254827			13.5473	669593	0.913333	1.24121
	13.7063	670864	0.92	0.131252			13.6544	719526	0.92	-0.256872			13.5507	669475	0.92	1.23869
	13.7096	670761	0.926667	0.133078			13.6577	719365	0.926667	-0.258413			13.554	669338	0.926667	1.23797
	13.7129	670573	0.933333	0.1326			13.6611	719537	0.933333	-0.257955			13.5573	669224	0.933333	1.24136
	13.7163	670706	0.94	0.131115			13.6644	719786	0.94	-0.255499			13.5607	669028	0.94	1.24493
	13.7196	670898	0.946667	0.126936			13.6677	720234	0.946667	-0.250646			13.564	668532	0.946667	1.24781
	13.7229	671061	0.953333	0.12436			13.6711	720712	0.953333	-0.244696			13.5673	668223	0.953333	1.2503
	13.7263	670968	0.96	0.121982			13.6744	720922	0.96	-0.239141			13.5707	667766	0.96	1.24908
	13.7296	670564	0.966667	0.118803			13.6777	720828	0.966667	-0.236288			13.574	667200	0.966667	1.24797
	13.7329	670239	0.973333	0.116524			13.681	720761	0.973333	-0.233831			13.5773	666607	0.973333	1.24523
	13.7363	669988	0.98	0.113544			13.6844	720319	0.98	-0.235464			13.5807	666371	0.98	1.23982
	13.7396	669761	0.986667	0.111562			13.6877	719727	0.986667	-0.236014			13.584	665952	0.986667	1.2351
	13.7429	669694	0.993333	0.109886			13.691	719699	0.993333	-0.237768			13.5873	665624	0.993333	1.22839
	13.7463	669899	1	0.108302			13.6944	720050	1	-0.237112			13.5907	665585	1	1.22317
	13.7496	669664	1.00667	0.108724			13.6977	720201	1.00667	-0.236349			13.594	665383	1.00667	1.21815
	13.7529	669727	1.01333	0.108047			13.701	720458	1.01333	-0.235297			13.5973	664716	1.01333	1.21623
	13.7563	669763	1.02	0.10747			13.7044	720940	1.02	-0.236838			13.6007	664334	1.02	1.21571
	13.7596	669627	1.02667	0.106786			13.7077	720901	1.02667	-0.237189			13.604	664002	1.02667	1.21839
	13.7629	669387	1.03333	0.105506			13.711	720741	1.03333	-0.235831			13.6073	663656	1.03333	1.22168
	13.7663	669460	1.04	0.104631			13.7144	720799	1.04	-0.235373			13.6107	663599	1.04	1.22496
	13.7696	669360	1.04667	0.103947			13.7177	720741	1.04667	-0.233313			13.614	663808	1.04667	1.22793
	13.7729	669123	1.05333	0.102973			13.721	720394	1.05333	-0.231757			13.6173	663926	1.05333	1.2293
	13.7763	668835	1.06	0.0991914			13.7244	720123	1.06	-0.232306			13.6207	663788	1.06	1.23159
	13.7796	668730	1.06667	0.0946085			13.7277	719821	1.06667	-0.235251			13.624	663440	1.06667	1.22987
	13.7829	668664	1.07333	0.0918339			13.731	719538	1.07333	-0.239799			13.6273	663523	1.07333	1.22766
	13.7863	668622	1.08	0.087251			13.7344	719158	1.08	-0.246238			13.6306	663450	1.08	1.22503
	13.7896	668723	1.08667	0.0838736			13.7377	718982	1.08667	-0.252982			13.634	663343	1.08667	1.22541
	13.7929	668802	1.09333	0.0814957			13.741	718934	1.09333	-0.257331			13.6373	663343	1.09333	1.22639
	13.7963	668754	1.1	0.0809183			13.7444	718840	1.1	-0.260871			13.6406	663392	1.1	1.23338
	13.7996	668647	1.10667	0.0793338			13.7477	718759	1.10667	-0.262916			13.644	662879	1.10667	1.23967
	13.8029	668525	1.11333	0.0775586			13.751	719029	1.11333	-0.262672			13.6473	662631	1.11333	1.24154
	13.8063	668319	1.12	0.0760733			13.7544	719065	1.12	-0.259407			13.6506	662561	1.12	1.24272
	13.8096	668090	1.12667	0.0765945			13.7577	718640	1.12667	-0.256263			13.654	662502	1.12667	1.24321
	13.8129	668021	1.13333	0.0731179			13.761	718402	1.13333	-0.254097			13.6573	662377	1.13333	1.24218
	13.8163	667913	1.14	0.0694354			13.7644	718307	1.14	-0.250145			13.6606	662395	1.14	1.24076
	13.8196	667579	1.14667	0.0671566			13.7677	718139	1.14667	-0.246986			13.664	662592	1.14667	1.23875
	13.8229	667396	1.15333	0.06368			13.771	717938	1.15333	-0.248436			13.6673	662417	1.15333	1.23652
	13.8263	667325	1.16	0.0630034			13.7744	718032	1.16	-0.249183			13.6706	662027	1.16	1.2328
	13.8296	667164	1.16667	0.0593209			13.7777	718095	1.16667	-0.251121			13.674	661735	1.16667	1.22859
	13.8329	667032	1.17333	0.0560427			13.781	718203	1.17333	-0.254768			13.6773	661527	1.17333	1.22477
	13.8363	666995	1.18	0.0537639			13.7844	718227	1.18	-0.260612			13.6806	661206	1.18	1.22065
	13.8396	666806	1.18667	0.0523854			13.7877	718252	1.18667	-0.264259			13.684	661075	1.18667	1.21383
	13.8429	666546	1.19333	0.0534025			13.791	718267	1.19333	-0.262505			13.6873	661119	1.19333	1.20791
	13.8463	666290	1.2	0.0567238			13.7944	718061	1.2	-0.261543			13.6906	661031	1.2	1.20439
	13.8496	666138	1.20667	0.0586488			13.7977	717774	1.20667	-0.260689			13.694	660640	1.20667	1.20038
	13.8529	665946	1.21333	0.0611689			13.801	717613	1.21333	-0.262444			13.6973	660243	1.21333	1.19775
	13.8563	665757	1.22	0.0617893			13.8044	717381	1.22	-0.262688			13.7006	659906	1.22	1.20204
	13.8596	665747	1.22667	0.0602049			13.8077	717152	1.22667	-0.26693			13.704	659604	1.22667	1.20582
	13.8629	665743	1.23333	0.0615272			13.811	717151	1.23333	-0.268364			13.7073	659384	1.23333	1.21159
	13.8663	665675	1.24	0.0636506			13.8144	717109	1.24	-0.271721			13.7106	659404	1.24	1.21737
	13.8696	665612	1.24667	0.0651712			13.8177	716877	1.24667	-0.275658			13.714	659189	1.24667	1.22056
	13.8729	665536	1.25333	0.0666919			13.821	716729	1.25333	-0.279412			13.7173	658956	1.25333	1.22174
	13.8763	665425	1.26	0.067114			13.8244	716610	1.26	-0.28045			13.7206	658706	1.26	1.22091
	13.8796	665300	1.26667	0.0661322			13.8277	716444	1.26667	-0.280602			13.724	658501	1.26667	1.21881
	13.8829	665204	1.27333	0.0643494			13.831	716322	1.27333	-0.277947			13.7273	658378	1.27333	1.21979
	13.8863	665176	1.28	0.0606744			13.8344	716343	1.28	-0.274285			13.7306	658233	1.28	1.21756
	13.8896	665119	1.28667	0.0593951			13.8377	716466	1.28667	-0.269036			13.734	658176	1.28667	1.21515
	13.8929	664998	1.29333	0.0578183			13.841	716465	1.29333	-0.264581			13.7373	658110	1.29333	1.21472
	13.8963	664875	1.3	0.0552343			13.8444	716312	1.3	-0.261712			13.7406	657970	1.3	1.21731
	13.8996	664744	1.30667	0.0529556			13.8477	716112	1.30667	-0.259057			13.744	657744	1.30667	1.21939
	13.9029	664625	1.31333	0.049479			13.851	716056	1.31333	-0.26011			13.7473	657542	1.31333	1.22056
	13.9063	664542	1.32	0.047597			13.8544	716053	1.32	-0.264947			13.7506	657302	1.32	1.21866
	13.9096	664416	1.32667	0.046516			13.8577	715997	1.32667	-0.269601			13.754	657102	1.32667	1.21573
	13.9129	664220	1.33333	0.0462361			13.861	716112	1.33333	-0.27305			13.7573	656948	1.33333	1.21411
	13.9163	663995	1.34	0.0454604			13.8644	716182	1.34	-0.276483			13.7606	656779	1.34	1.21069
	13.9196	663897	1.34667	0.0447838			13.8677	716064	1.34667	-0.276727			13.764	656772	1.34667	1.20798
	13.9229	663880	1.35333	0.0419023			13.871	715876	1.35333	-0.275079			13.7673	656627	1.35333	1.20326
	13.9263	663809	1.36	0.0396236			13.8744	715760	1.36	-0.275415			13.7706	656422	1.36	1.19664
	13.9296	663830	1.36667	0.0353459			13.8777	715583	1.36667	-0.275171			13.774	656210	1.36667	1.19102
	13.9329	663839	1.37333	0.0304655			13.881	715525	1.37333	-0.275705			13.7773	656060	1.37333	1.1877
	13.9363	663754	1.38	0.0256843			13.8844	715492	1.38	-0.274057			13.7806	655875	1.38	1.18397
	13.9396	663665	1.38667	0.0202012			13.8877	715476	1.38667	-0.273905			13.784	655767	1.38667	1.18275
	13.9429	663623	1.39333	0.0154276			13.891	715411	1.39333	-0.27125			13.7873	655706	1.39333	1.18245
	13.9463	663530	1.4	0.0120426			13.8944	715236	1.4	-0.271387			13.7906	655630	1.4	1.18323
	13.9496	663501	1.40667	0.0101682			13.8977	714993	1.40667	-0.269541			13.794	655506	1.40667	1.18381
	13.9529	663456	1.41333	0.00859135			13.901	714782	1.41333	-0.267481			13.7973	655313	1.41333	1.18619
	13.9563	663377	1.42	0.00960849			13.9044	714537	1.42	-0.266123			13.8006	655086	1.42	1.18756
	13.9596	663320	1.42667	0.0104273			13.9077	714343	1.42667	-0.264765			13.804	654868	1.42667	1.18684
	13.9629	663294	1.43333	0.0117496			13.911	714240	1.43333	-0.265513			13.8073	654771	1.43333	1.18353
	13.9663	663239	1.44	0.0156735			13.9144	714050	1.44	-0.263361			13.8106	654664	1.44	1.18161
	13.9696	663163	1.44667	0.0208945			13.9177	713833	1.44667	-0.263102			13.814	654584	1.44667	1.18019
	13.9729	663036	1.45333	0.0250091			13.921	713648	1.45333	-0.262644			13.8173	654498	1.45333	1.17787
	13.9763	662872	1.46	0.0290322			13.9244	713546	1.46	-0.26179			13.8206	654320	1.46	1.17615
	13.9796	662686	1.46667	0.0319567			13.9277	713417	1.46667	-0.261531			13.824	654124	1.46667	1.17683
	13.9829	662495	1.47333	0.0341717			13.931	713364	1.47333	-0.259776			13.8273	653979	1.47333	1.17842
	13.9863	662321	1.48	0.0353948			13.9344	713305	1.48	-0.255931			13.8306	653826	1.48	1.1792
	13.9896	662167	1.48667	0.0335128			13.9377	713259	1.48667	-0.252177			13.834	653714	1.48667	1.18167
	13.9929	662030	1.49333	0.0316384			13.941	713139	1.49333	-0.24702			13.8373	653628	1.49333	1.18385
	13.9963	661906	1.5	0.0271547			13.9444	713060	1.5	-0.243754			13.8406	653507	1.5	1.18384
	13.9996	661792	1.50667	0.0213741			13.9477	712963	1.50667	-0.243114			13.844	653398	1.50667	1.18253
	14.0029	661692	1.51333	0.0180959			13.951	712930	1.51333	-0.241756			13.8473	653292	1.51333	1.1814
	14.0063	661613	1.52	0.0148177			13.9544	712846	1.52	-0.241191			13.8506	653162	1.52	1.17868
	14.0096	661549	1.52667	0.0119362			13.9577	712773	1.52667	-0.241237			13.854	653012	1.52667	1.17577
	14.0129	661493	1.53333	0.0138612			13.961	712718	1.53333	-0.238979			13.8573	652871	1.53333	1.17384
	14.0163	661454	1.54	0.0185786			13.9644	712675	1.54	-0.238933			13.8606	652721	1.54	1.17242
	14.0196	661430	1.54667	0.0218006			13.9677	712587	1.54667	-0.236782			13.864	652589	1.54667	1.17221
	14.0229	661392	1.55333	0.0254194			13.971	712550	1.55333	-0.237712			13.8673	652460	1.55333	1.17198
	14.0263	661355	1.56	0.0253455			13.9744	712540	1.56	-0.240062			13.8706	652253	1.56	1.17297
	14.0296	661352	1.56667	0.0249665			13.9777	712467	1.56667	-0.240413			13.874	652027	1.56667	1.17156
	14.0329	661364	1.57333	0.023382			13.981	712386	1.57333	-0.241955			13.8773	651849	1.57333	1.17413
	14.0363	661393	1.58	0.0224079			13.9844	712263	1.58	-0.244793			13.8806	651700	1.58	1.1768
	14.0396	661435	1.58667	0.0208234			13.9877	712114	1.58667	-0.246838			13.884	651520	1.58667	1.18189
	14.0429	661440	1.59333	0.0183463			13.991	711934	1.59333	-0.249691			13.8873	651448	1.59333	1.18398
	14.0463	661408	1.6	0.0149689			13.9944	711792	1.6	-0.255627			13.8906	651349	1.6	1.18346
	14.0496	661356	1.60667	0.0122858			13.9977	711658	1.60667	-0.261379			13.894	651233	1.60667	1.18314
	14.0529	661275	1.61333	0.0114108			14.001	711560	1.61333	-0.266415			13.8973	651128	1.61333	1.18231
	14.0563	661186	1.62	0.00982632			14.0044	711470	1.62	-0.271069			13.9006	651072	1.62	1.1836
	14.0596	661126	1.62667	0.0109503			14.0077	711398	1.62667	-0.276104			13.904	651009	1.62667	1.18248
	14.0629	661089	1.63333	0.011174			14.011	711323	1.63333	-0.27676			13.9073	650985	1.63333	1.18196
	14.0663	661039	1.64	0.0112908			14.0144	711258	1.64	-0.274899			13.9106	650957	1.64	1.17973
	14.0696	660980	1.64667	0.0114153			14.0177	711198	1.64667	-0.275052			13.914	650910	1.64667	1.17932
	14.0729	660911	1.65333	0.0116314			14.021	711125	1.65333	-0.275097			13.9173	650858	1.65333	1.179
	14.0763	660833	1.66	0.00775044			14.0244	711043	1.66	-0.274335			13.9206	650806	1.66	1.17919
	14.0796	660743	1.66667	0.00267169			14.0277	710953	1.66667	-0.273678			13.924	650728	1.66667	1.18036
	14.0829	660651	1.67333	9.54E-05			14.031	710836	1.67333	-0.273129			13.9273	650645	1.67333	1.17975
	14.0863	660624	1.68	-0.000482017			14.0344	710726	1.68	-0.273969			13.9306	650580	1.68	1.18073
	14.0896	660622	1.68667	-0.00146378			14.0377	710620	1.68667	-0.27432			13.934	650492	1.68667	1.18061
	14.0929	660564	1.69333	-0.00204119			14.041	710536	1.69333	-0.27786			13.9373	650367	1.69333	1.18129
	14.0963	660468	1.7	0.000677307			14.0444	710486	1.7	-0.279508			13.9406	650230	1.7	1.18167
	14.0996	660385	1.70667	0.00529552			14.0477	710469	1.70667	-0.280744			13.944	650099	1.70667	1.18155
	14.1029	660298	1.71333	0.00802164			14.051	710460	1.71333	-0.277097			13.9473	649983	1.71333	1.18424
	14.1063	660225	1.72	0.0120371			14.0544	710484	1.72	-0.274839			13.9506	649874	1.72	1.18741
	14.1096	660240	1.72667	0.0150608			14.0577	710507	1.72667	-0.271482			13.954	649765	1.72667	1.1912
	14.1129	660253	1.73333	0.0146818			14.061	710509	1.73333	-0.263929			13.9573	649696	1.73333	1.19377
	14.1163	660262	1.74	0.0114036			14.0644	710468	1.74	-0.259565			13.9606	649618	1.74	1.19655
	14.1196	660247	1.74667	0.00622562			14.0677	710459	1.74667	-0.252515			13.964	649513	1.74667	1.19654
	14.1229	660240	1.75333	0.00324496			14.071	710444	1.75333	-0.247358			13.9673	649414	1.75333	1.19551
	14.1263	660223	1.76	-0.00133788			14.0744	710410	1.76	-0.243208			13.9706	649316	1.76	1.192
	14.1296	660283	1.76667	-0.00561554			14.0777	710358	1.76667	-0.24275			13.974	649176	1.76667	1.18778
	14.1329	660413	1.77333	-0.00739076			14.081	710345	1.77333	-0.240995			13.9773	649046	1.77333	1.18695
	14.1363	660456	1.78	-0.00657199			14.0844	710327	1.78	-0.240934			13.9806	648958	1.78	1.18483
	14.1396	660510	1.78667	-0.0072562			14.0877	710294	1.78667	-0.240187			13.984	648863	1.78667	1.18552
	14.1429	660535	1.79333	-0.00623143			14.091	710202	1.79333	-0.243025			13.9873	648764	1.79333	1.1884
	14.1463	660486	1.8	-0.00860938			14.0944	710147	1.8	-0.248976			13.9906	648646	1.8	1.18969
	14.1496	660508	1.80667	-0.0135889			14.0977	710119	1.80667	-0.252714			13.994	648549	1.80667	1.18906
	14.1529	660516	1.81333	-0.0192704			14.101	710051	1.81333	-0.260557			13.9973	648442	1.81333	1.18935
	14.1563	660502	1.82	-0.0234489			14.1044	709964	1.82	-0.264113			14.0006	648368	1.82	1.18773
	14.1596	660576	1.82667	-0.0250257			14.1077	709902	1.82667	-0.266661			14.004	648337	1.82667	1.18651
	14.1629	660596	1.83333	-0.0250081			14.111	709828	1.83333	-0.269499			14.0073	648360	1.83333	1.18489
	14.1663	660440	1.84	-0.0253871			14.1144	709746	1.84	-0.271437			14.0106	648382	1.84	1.18167
	14.1696	660378	1.84667	-0.02157			14.1177	709704	1.84667	-0.272993			14.014	648399	1.84667	1.17846
	14.1729	660352	1.85333	-0.0182488			14.121	709710	1.85333	-0.272933			14.0173	648410	1.85333	1.17304
	14.1763	660254	1.86	-0.0161254			14.1244	709764	1.86	-0.27397			14.0206	648407	1.86	1.16901
	14.1796	660219	1.86667	-0.0125066			14.1277	709843	1.86667	-0.275923			14.024	648401	1.86667	1.16779
	14.1829	660269	1.87333	-0.00818593			14.131	709947	1.87333	-0.275664			14.0273	648395	1.87333	1.17057
	14.1863	660309	1.88	-0.00446036			14.1343	709991	1.88	-0.273818			14.0306	648388	1.88	1.17206
	14.1896	660371	1.88667	-0.00324485			14.1377	709986	1.88667	-0.273757			14.034	648370	1.88667	1.17313
	14.1929	660468	1.89333	-0.00442498			14.141	709862	1.89333	-0.270797			14.0373	648361	1.89333	1.17191
	14.1963	660579	1.9	-0.00790155			14.1443	709802	1.9	-0.267745			14.0406	648388	1.9	1.1716
	14.1996	660736	1.90667	-0.013377			14.1477	709743	1.90667	-0.263396			14.044	648398	1.90667	1.16968
	14.2029	660982	1.91333	-0.0205615			14.151	709748	1.91333	-0.257537			14.0473	648370	1.91333	1.16475
	14.2063	661133	1.92	-0.023237			14.1543	709826	1.92	-0.252486			14.0506	648382	1.92	1.16243
	14.2096	661267	1.92667	-0.0242187			14.1577	709855	1.92667	-0.247024			14.054	648396	1.92667	1.15682
	14.2129	661408	1.93333	-0.0245978			14.161	709698	1.93333	-0.243865			14.0573	648338	1.93333	1.1518
	14.2163	661435	1.94	-0.0251752			14.1643	709526	1.94	-0.241714			14.0606	648245	1.94	1.14599
	14.2196	661514	1.94667	-0.0240589			14.1677	709400	1.94667	-0.239562			14.064	648176	1.94667	1.14307
	14.2229	661713	1.95333	-0.0212336			14.171	709266	1.95333	-0.238998			14.0673	648077	1.95333	1.14194
	14.2263	661887	1.96	-0.0152115			14.1743	709252	1.96	-0.240142			14.0706	647984	1.96	1.13953
	14.2296	662063	1.96667	-0.00999061			14.1777	709361	1.96667	-0.238586			14.074	647944	1.96667	1.1366
	14.2329	662142	1.97333	-0.00737129			14.181	709457	1.97333	-0.238632			14.0773	647947	1.97333	1.13498
	14.2363	662009	1.98	-0.00655252			14.1843	709486	1.98	-0.241684			14.0806	647961	1.98	1.13437
	14.2396	661861	1.98667	-0.00553538			14.1877	709501	1.98667	-0.243423			14.084	647955	1.98667	1.13125
	14.2429	661777	1.99333	-0.00251171			14.191	709575	1.99333	-0.245666			14.0873	647962	1.99333	1.13334
	14.2463	661720	2	0.00200732			14.1943	709643	2	-0.24852			14.0906	647939	2	1.13541
	14.2496	661756	2.00667	0.00413072			14.1977	709713	2.00667	-0.253769			14.0939	647907	2.00667	1.1406
	14.2529	662032	2.01333	0.00575058			14.201	709862	2.01333	-0.254913			14.0973	647824	2.01333	1.14127
	14.2563	662201	2.02	0.00607344			14.2043	710123	2.02	-0.255844			14.1006	647839	2.02	1.14506
	14.2596	662337	2.02667	0.0029936			14.2077	710472	2.02667	-0.2556			14.1039	647807	2.02667	1.14774
	14.2629	662395	2.03333	0.00191265			14.211	710527	2.03333	-0.25734			14.1073	647696	2.03333	1.15082
	14.2663	662523	2.04	-0.00366964			14.2143	710480	2.04	-0.258087			14.1106	647561	2.04	1.1527
	14.2696	662561	2.04667	-0.00954184			14.2177	710580	2.04667	-0.25943			14.1139	647532	2.04667	1.15137
	14.2729	662681	2.05333	-0.0160244			14.221	710519	2.05333	-0.26297			14.1173	647447	2.05333	1.15206
	14.2763	662881	2.06	-0.0222018			14.2243	710509	2.06	-0.268525			14.1206	647448	2.06	1.15134
	14.2796	663054	2.06667	-0.0247857			14.2277	710692	2.06667	-0.27237			14.1239	647540	2.06667	1.14843
	14.2829	663167	2.07333	-0.0246612			14.231	710891	2.07333	-0.274506			14.1273	647630	2.07333	1.1478
	14.2863	663235	2.08	-0.0252386			14.2343	710868	2.08	-0.274552			14.1306	647727	2.08	1.14779
	14.2896	663362	2.08667	-0.0237179			14.2377	710895	2.08667	-0.273804			14.1339	647684	2.08667	1.14426
	14.2929	663307	2.09333	-0.0245013			14.241	710751	2.09333	-0.271439			14.1373	647675	2.09333	1.14385
	14.2963	663417	2.1	-0.0252771			14.2443	710682	2.1	-0.26648			14.1406	647781	2.1	1.14513
	14.2996	663620	2.10667	-0.027861			14.2477	710719	2.10667	-0.259339			14.1439	647988	2.10667	1.14771
	14.3029	663769	2.11333	-0.0292395			14.251	710843	2.11333	-0.254579			14.1473	647996	2.11333	1.15319
	14.3063	663782	2.12	-0.0288175			14.2543	711188	2.12	-0.248826			14.1506	648146	2.12	1.15757
	14.3096	663932	2.12667	-0.0276935			14.2577	711405	2.12667	-0.245469			14.1539	648290	2.12667	1.15975
	14.3129	664025	2.13333	-0.0271799			14.261	711470	2.13333	-0.244706			14.1573	648435	2.13333	1.16103
	14.3163	664066	2.14	-0.024759			14.2643	711570	2.14	-0.247056			14.1606	648482	2.14	1.15861
	14.3196	664050	2.14667	-0.0245353			14.2677	711765	2.14667	-0.250306			14.1639	648649	2.14667	1.15789
	14.3229	664245	2.15333	-0.0225111			14.271	711746	2.15333	-0.251542			14.1673	648824	2.15333	1.15537
	14.3263	664399	2.16	-0.0210972			14.2743	711767	2.16	-0.253587			14.1706	648903	2.16	1.15316
	14.3296	664574	2.16667	-0.0243754			14.2777	711976	2.16667	-0.255739			14.1739	648825	2.16667	1.14844
	14.3329	664758	2.17333	-0.027852			14.281	712127	2.17333	-0.253984			14.1773	648828	2.17333	1.14582
	14.3363	664991	2.18	-0.0345329			14.2843	711950	2.18	-0.251329			14.1806	648777	2.18	1.1448
	14.3396	665081	2.18667	-0.03981			14.2877	712031	2.18667	-0.251573			14.1839	648724	2.18667	1.14318
	14.3429	665152	2.19333	-0.0419896			14.291	712124	2.19333	-0.24962			14.1873	648677	2.19333	1.14356
	14.3463	665254	2.2	-0.0433681			14.2943	712081	2.2	-0.249162			14.1906	648722	2.2	1.14094
	14.3496	665438	2.20667	-0.0419466			14.2977	712004	2.20667	-0.2446			14.1939	648704	2.20667	1.13833
	14.3529	665739	2.21333	-0.0392281			14.301	712197	2.21333	-0.241243			14.1973	648733	2.21333	1.1384
	14.3563	665927	2.22	-0.0363036			14.3043	712259	2.22	-0.238192			14.2006	648895	2.22	1.14069
	14.3596	666109	2.22667	-0.0320898			14.3077	712411	2.22667	-0.235842			14.2039	648976	2.22667	1.14117
	14.3629	666123	2.23333	-0.0276623			14.311	712561	2.23333	-0.234377			14.2073	649063	2.23333	1.14375
	14.3663	666249	2.24	-0.0289416			14.3143	712782	2.24	-0.237826			14.2106	649288	2.24	1.14382
	14.3696	666441	2.24667	-0.0307245			14.3177	712945	2.24667	-0.242174			14.2139	649451	2.24667	1.1433
	14.3729	666375	2.25333	-0.0347046			14.321	712939	2.25333	-0.24721			14.2173	649533	2.25333	1.14449
	14.3763	666326	2.26	-0.0375861			14.3243	713338	2.26	-0.253161			14.2206	649660	2.26	1.14668
	14.3796	666483	2.26667	-0.0379651			14.3277	713839	2.26667	-0.256609			14.2239	649819	2.26667	1.15125
	14.3829	666672	2.27333	-0.039542			14.331	714085	2.27333	-0.259554			14.2273	650084	2.27333	1.15273
	14.3863	666741	2.28	-0.0421183			14.3343	714203	2.28	-0.260089			14.2306	650343	2.28	1.15101
	14.3896	667095	2.28667	-0.0433976			14.3377	714472	2.28667	-0.262744			14.2339	650424	2.28667	1.1515
	14.3929	667475	2.29333	-0.0464774			14.341	714620	2.29333	-0.264788			14.2373	650762	2.29333	1.15208
	14.3963	667716	2.3	-0.0488554			14.3443	714768	2.3	-0.266436			14.2406	651117	2.3	1.14936
	14.3996	667785	2.30667	-0.0465412			14.3477	714985	2.30667	-0.265582			14.2439	651187	2.30667	1.14834
	14.4029	667882	2.31333	-0.0446162			14.351	715329	2.31333	-0.262515			14.2473	651311	2.31333	1.14501
	14.4063	667995	2.32	-0.0386933			14.3543	715504	2.32	-0.258258			14.2506	651587	2.32	1.13931
	14.4096	668091	2.32667	-0.0333732			14.3577	715471	2.32667	-0.251101			14.2539	651720	2.32667	1.13258
	14.4129	668271	2.33333	-0.0299528			14.361	715415	2.33333	-0.247958			14.2573	651771	2.33333	1.12977
	14.4163	668509	2.34	-0.0263341			14.3643	715376	2.34	-0.244998			14.2606	651954	2.34	1.12765
	14.4196	668868	2.34667	-0.0250118			14.3677	715370	2.34667	-0.24155			14.2639	652114	2.34667	1.12722
	14.4229	669267	2.35333	-0.0262911			14.371	715449	2.35333	-0.241092			14.2673	652264	2.35333	1.12501
	14.4263	669842	2.36	-0.0271736			14.3743	715511	2.36	-0.243335			14.2706	652449	2.36	1.12609
	14.4296	670277	2.36667	-0.0299483			14.3777	715560	2.36667	-0.248584			14.2739	652704	2.36667	1.12707
	14.4329	670463	2.37333	-0.0334325			14.381	715665	2.37333	-0.254718			14.2773	652864	2.37333	1.12624
	14.4363	670599	2.38	-0.034811			14.3843	715788	2.38	-0.262867			14.2806	653223	2.38	1.12553
	14.4396	671064	2.38667	-0.0387911			14.3877	715915	2.38667	-0.267917			14.2839	653333	2.38667	1.12821
	14.4429	671206	2.39333	-0.0397653			14.391	716031	2.39333	-0.270664			14.2873	653313	2.39333	1.12779
	14.4463	671302	2.4	-0.0391449			14.3943	716230	2.4	-0.268299			14.2906	653071	2.4	1.12498
	14.4496	671475	2.40667	-0.036228			14.3977	716555	2.40667	-0.268543			14.2939	653068	2.40667	1.12455
	14.4529	671803	2.41333	-0.0355084			14.401	716901	2.41333	-0.266788			14.2973	653022	2.41333	1.12684
	14.4563	671918	2.42	-0.0334842			14.4043	717152	2.42	-0.267139			14.3006	653053	2.42	1.12692
	14.4596	672173	2.42667	-0.030163			14.4077	717262	2.42667	-0.268681			14.3039	653084	2.42667	1.12229
	14.4629	672411	2.43333	-0.0283447			14.411	717305	2.43333	-0.269825			14.3073	653245	2.43333	1.11828
	14.4663	672786	2.44	-0.0293265			14.4143	717279	2.44	-0.27277			14.3106	653188	2.44	1.11447
	14.4696	672984	2.44667	-0.0266996			14.4177	717304	2.44667	-0.273213			14.3139	653137	2.44667	1.11044
	14.4729	673071	2.45333	-0.0236835			14.421	717584	2.45333	-0.272465			14.3173	653133	2.45333	1.10552
	14.4763	673165	2.46	-0.0230631			14.4243	718022	2.46	-0.271702			14.3206	653223	2.46	1.1042
	14.4796	673336	2.46667	-0.0264405			14.4277	718429	2.46667	-0.268956			14.3239	653218	2.46667	1.10249
	14.4829	673449	2.47333	-0.0316184			14.431	718874	2.47333	-0.265599			14.3273	653273	2.47333	1.10147
	14.4863	673491	2.48	-0.0344007			14.4343	719108	2.48	-0.266545			14.3306	653326	2.48	1.10095
	14.4896	673641	2.48667	-0.0401814			14.4377	719341	2.48667	-0.264485			14.3339	653430	2.48667	1.10322
	14.4929	673686	2.49333	-0.0434596			14.441	719566	2.49333	-0.264226			14.3373	653472	2.49333	1.10601
	14.4963	673612	2.5	-0.0448381			14.4443	719817	2.5	-0.26328			14.3406	653676	2.5	1.10758
	14.4996	673664	2.50667	-0.0442177			14.4477	719975	2.50667	-0.261815			14.3439	654250	2.50667	1.10996
	14.5029	673817	2.51333	-0.0436965			14.451	720193	2.51333	-0.260258			14.3473	654700	2.51333	1.11355
	14.5063	673877	2.52	-0.0418782			14.4543	720382	2.52	-0.256505			14.3506	654836	2.52	1.11534
	14.5096	673939	2.52667	-0.0390529			14.4577	720463	2.52667	-0.251454			14.3539	655214	2.52667	1.11412
	14.5129	674069	2.53333	-0.0370363			14.461	720588	2.53333	-0.2497			14.3573	655637	2.53333	1.11299
	14.5163	674111	2.54	-0.0371102			14.4643	720686	2.54	-0.248647			14.3606	655636	2.54	1.11027
	14.5196	674142	2.54667	-0.0378936			14.4677	720914	2.54667	-0.246984			14.3639	655756	2.54667	1.10575
	14.5229	674132	2.55333	-0.0347707			14.471	721144	2.55333	-0.245336			14.3673	656251	2.55333	1.10313
	14.5263	674206	2.56	-0.0316479			14.4743	721411	2.56	-0.243779			14.3706	656484	2.56	1.10032
	14.5296	674472	2.56667	-0.0295321			14.4777	721500	2.56667	-0.242116			14.3739	656628	2.56667	1.098
	14.5329	674775	2.57333	-0.0276071			14.481	721617	2.57333	-0.24146			14.3773	656937	2.57333	1.09527
	14.5363	675186	2.58	-0.0262924			14.4843	721671	2.58	-0.239812			14.3806	657090	2.58	1.09365
	14.5396	675787	2.58667	-0.025672			14.4877	721597	2.58667	-0.239156			14.3839	657196	2.58667	1.09384
	14.5429	676386	2.59333	-0.0254483			14.491	721568	2.59333	-0.237905			14.3873	657458	2.59333	1.09622
	14.5463	676985	2.6	-0.0254306			14.4943	721684	2.6	-0.234045			14.3906	657774	2.6	1.09721
	14.5496	677496	2.60667	-0.0243067			14.4977	721839	2.60667	-0.233984			14.3939	657788	2.60667	1.09928
	14.5529	677983	2.61333	-0.026883			14.501	721973	2.61333	-0.23464			14.3973	657826	2.61333	1.10527
	14.5563	678466	2.62	-0.030268			14.5043	722170	2.62	-0.23818			14.4006	657812	2.62	1.10954
	14.5596	678932	2.62667	-0.0288465			14.5077	722392	2.62667	-0.237921			14.4039	657835	2.62667	1.11303
	14.5629	679231	2.63333	-0.0284245			14.511	722450	2.63333	-0.240164			14.4073	657807	2.63333	1.11621
	14.5663	679538	2.64	-0.0305049			14.5143	722544	2.64	-0.238119			14.4106	657853	2.64	1.11648
	14.5696	679817	2.64667	-0.0317842			14.5177	722684	2.64667	-0.235952			14.4139	658343	2.64667	1.11567
	14.5729	680017	2.65333	-0.030561			14.521	722817	2.65333	-0.231894			14.4173	658929	2.65333	1.11544
	14.5763	680205	2.66	-0.0309401			14.5243	723074	2.66	-0.228445			14.4206	659254	2.66	1.11244
	14.5796	680390	2.66667	-0.033318			14.5277	723372	2.66667	-0.228491			14.4239	659637	2.66667	1.10861
	14.5829	680565	2.67333	-0.0336971			14.531	723646	2.67333	-0.229132			14.4273	660210	2.67333	1.1024
	14.5863	680771	2.68	-0.0359758			14.5343	723926	2.68	-0.233679			14.4306	660461	2.68	1.09797
	14.5896	680938	2.68667	-0.0395592			14.5377	724342	2.68667	-0.237524			14.4339	660693	2.68667	1.09515
	14.5929	681148	2.69333	-0.0425399			14.541	724812	2.69333	-0.242468			14.4373	661101	2.69333	1.09463
	14.5963	681286	2.7	-0.0414159			14.5443	725504	2.7	-0.245108			14.4406	661497	2.7	1.09352
	14.5996	681380	2.70667	-0.0416958			14.5477	726201	2.70667	-0.248862			14.4439	661740	2.70667	1.0972
	14.6029	681401	2.71333	-0.0435778			14.551	726665	2.71333	-0.251197			14.4473	662105	2.71333	1.09828
	14.6063	681415	2.72	-0.0454522			14.5543	727233	2.72	-0.253241			14.4506	662477	2.72	1.10257
	14.6096	681484	2.72667	-0.0474334			14.5577	727837	2.72667	-0.253501			14.4539	662731	2.72667	1.10704
	14.6129	681724	2.73333	-0.0490103			14.561	728335	2.73333	-0.253531			14.4573	662997	2.73333	1.10882
	14.6163	682270	2.74	-0.0500912			14.5643	728665	2.74	-0.251685			14.4606	663356	2.74	1.11191
	14.6196	682855	2.74667	-0.0478686			14.5677	729158	2.74667	-0.251624			14.4639	663525	2.74667	1.11009
	14.6229	683505	2.75333	-0.0470499			14.571	729442	2.75333	-0.251472			14.4673	663723	2.75333	1.10837
	14.6263	684186	2.76	-0.0472305			14.5743	729519	2.76	-0.249122			14.4706	663827	2.76	1.10385
	14.6296	685073	2.76667	-0.0475104			14.5777	729687	2.76667	-0.24456			14.4739	663965	2.76667	1.09953
	14.6329	685664	2.77333	-0.0475919			14.581	729790	2.77333	-0.241508			14.4773	664028	2.77333	1.09302
	14.6363	685889	2.78	-0.0491687			14.5843	729806	2.78	-0.239646			14.4806	664175	2.78	1.09019
	14.6396	686128	2.78667	-0.0502497			14.5877	729800	2.78667	-0.239295			14.4839	664330	2.78667	1.09077
	14.6429	686385	2.79333	-0.0494233			14.591	729794	2.79333	-0.240242			14.4873	664605	2.79333	1.09445
	14.6463	686468	2.8	-0.0452094			14.5943	729638	2.8	-0.237587			14.4906	664778	2.8	1.09804
	14.6496	686611	2.80667	-0.0434828			14.5976	729585	2.80667	-0.236229			14.4939	665016	2.80667	1.10011
	14.6529	686961	2.81333	-0.0399632			14.601	729546	2.81333	-0.231682			14.4973	665435	2.81333	1.1026
	14.6563	687293	2.82	-0.0348414			14.6043	729525	2.82	-0.230415			14.5006	665754	2.82	1.10147
	14.6596	687459	2.82667	-0.0326265			14.6076	729494	2.82667	-0.229057			14.5039	665842	2.82667	1.10075
	14.6629	687513	2.83333	-0.0295036			14.611	729593	2.83333	-0.228203			14.5073	666167	2.83333	1.09933
	14.6663	687551	2.84	-0.0258849			14.6143	729488	2.84	-0.223457			14.5106	666390	2.84	1.09752
	14.6696	687590	2.84667	-0.0235631			14.6176	729968	2.84667	-0.2201			14.5139	666224	2.84667	1.0962
	14.6729	687533	2.85333	-0.0213405			14.621	730402	2.85333	-0.220436			14.5173	666218	2.85333	1.09009
	14.6763	687522	2.86	-0.0209185			14.6243	730790	2.86	-0.223793			14.5206	666491	2.86	1.08586
	14.6796	687496	2.86667	-0.0214959			14.6276	731188	2.86667	-0.230232			14.5239	666618	2.86667	1.08185
	14.6829	687557	2.87333	-0.0207763			14.631	731816	2.87333	-0.236275			14.5273	666755	2.87333	1.07802
	14.6863	687762	2.88	-0.020461			14.6343	732077	2.88	-0.243218			14.5306	666983	2.88	1.0724
	14.6896	688107	2.88667	-0.020039			14.6376	732430	2.88667	-0.24746			14.5339	667044	2.88667	1.06718
	14.6929	688506	2.89333	-0.0169162			14.641	732849	2.89333	-0.250405			14.5373	667136	2.89333	1.06416
	14.6963	688861	2.9	-0.0139993			14.6443	733172	2.9	-0.250557			14.5406	667257	2.9	1.06485
	14.6996	689654	2.90667	-0.00957181			14.6476	733403	2.90667	-0.250695			14.5439	667410	2.90667	1.06593
	14.7029	690575	2.91333	-0.00635741			14.651	733637	2.91333	-0.251046			14.5472	667610	2.91333	1.0693
	14.7063	691125	2.92	-0.00382965			14.6543	733909	2.92	-0.249184			14.5506	667995	2.92	1.07349
	14.7096	691572	2.92667	-0.00171388			14.6576	734261	2.92667	-0.246941			14.5539	668330	2.92667	1.07477
	14.7129	692224	2.93333	-9.4e-05			14.661	734740	2.93333	-0.244286			14.5572	668695	2.93333	1.07616
	14.7163	692557	2.94	0.00132748			14.6643	735349	2.94	-0.24093			14.5606	668943	2.94	1.07603
	14.7196	692789	2.94667	-0.00185155			14.6676	735984	2.94667	-0.236672			14.5639	669184	2.94667	1.07831
	14.7229	693248	2.95333	-0.00352759			14.671	736599	2.95333	-0.23562			14.5672	669525	2.95333	1.0751
	14.7263	693722	2.96	-0.00380745			14.6743	737194	2.96	-0.234765			14.5706	669886	2.96	1.06987
	14.7296	694066	2.96667	-0.00369058			14.6776	737601	2.96667	-0.234307			14.5739	670016	2.96667	1.06496
	14.7329	694289	2.97333	-0.00246744			14.681	738149	2.97333	-0.229852			14.5772	670322	2.97333	1.06114
	14.7363	694414	2.98	-0.000946766			14.6843	738246	2.98	-0.225488			14.5806	670680	2.98	1.06042
	14.7396	694547	2.98667	-0.00142499			14.6876	738241	2.98667	-0.221933			14.5839	670752	2.98667	1.0614
	14.7429	694609	2.99333	-0.000705397			14.691	738260	2.99333	-0.217782			14.5872	670800	2.99333	1.06248
	14.7463	694753	3	-0.00198471			14.6943	738437	3	-0.217035			14.5906	671090	3	1.06357
	14.7496	694988	3.00667	-0.00316483			14.6976	738436	3.00667	-0.216074			14.5939	671487	3.00667	1.06554
	14.7529	695163	3.01333	-0.00214007			14.701	738580	3.01333	-0.217722			14.5972	671860	3.01333	1.06833
	14.7563	695322	3.02	-0.00262592			14.7043	738798	3.02	-0.221262			14.6006	672288	3.02	1.07071
	14.7596	695512	3.02667	-0.00279896			14.7076	738924	3.02667	-0.223413			14.6039	672745	3.02667	1.07208
	14.7629	695691	3.03333	0.00101816			14.711	738907	3.03333	-0.225855			14.6072	673113	3.03333	1.07446
	14.7663	695907	3.04	0.00343911			14.7143	738858	3.04	-0.225092			14.6106	673213	3.04	1.07675
	14.7696	696270	3.04667	0.00746223			14.7176	738868	3.04667	-0.220438			14.6139	673267	3.04667	1.07562
	14.7729	696760	3.05333	0.00998236			14.721	738892	3.05333	-0.215479			14.6172	673454	3.05333	1.07491
	14.7763	697359	3.06	0.0097025			14.7243	738950	3.06	-0.210032			14.6206	673797	3.06	1.0739
	14.7796	698061	3.06667	0.00901828			14.7276	739053	3.06667	-0.201578			14.6239	674279	3.06667	1.07158
	14.7829	698770	3.07333	0.00784579			14.731	739199	3.07333	-0.197214			14.6272	674918	3.07333	1.06836
	14.7863	699473	3.08	0.00696321			14.7343	739528	3.08	-0.193766			14.6306	675522	3.08	1.06613
	14.7896	700104	3.08667	0.00548553			14.7376	740080	3.08667	-0.191309			14.6339	676026	3.08667	1.06421
	14.7929	700606	3.09333	0.00730376			14.741	740801	3.09333	-0.192454			14.6372	676398	3.09333	1.06189
	14.7963	701053	3.1	0.00802335			14.7443	741787	3.1	-0.195597			14.6406	676615	3.1	1.05957
	14.7996	701468	3.10667	0.0111462			14.7476	742877	3.10667	-0.199244			14.6439	676564	3.10667	1.05995
	14.8029	701890	3.11333	0.0118658			14.751	743970	3.11333	-0.201487			14.6472	676571	3.11333	1.06345
	14.8063	702106	3.12	0.0132873			14.7543	744916	3.12	-0.204325			14.6506	676701	3.12	1.06632
	14.8096	702311	3.12667	0.0127099			14.7576	745685	3.12667	-0.206584			14.6539	676763	3.12667	1.06889
	14.8129	702528	3.13333	0.0120257			14.761	746336	3.13333	-0.207927			14.6572	676898	3.13333	1.07158
	14.8163	702748	3.14	0.0116466			14.7643	747044	3.14	-0.207072			14.6606	676927	3.14	1.07466
	14.8196	703151	3.14667	0.0120687			14.7676	747699	3.14667	-0.205806			14.6639	677087	3.14667	1.07485
	14.8229	703521	3.15333	0.0131926			14.771	748292	3.15333	-0.205363			14.6672	677066	3.15333	1.07503
	14.8263	703601	3.16	0.0103111			14.7743	749111	3.16	-0.207103			14.6706	677068	3.16	1.0742
	14.8296	703763	3.16667	0.00943619			14.7776	749773	3.16667	-0.20605			14.6739	676859	3.16667	1.07118
	14.8329	703724	3.17333	0.00815688			14.781	750500	3.17333	-0.207194			14.6772	676908	3.17333	1.06697
	14.8363	703231	3.18	0.0101735			14.7843	750926	3.18	-0.207133			14.6806	676870	3.18	1.06626
	14.8396	702671	3.18667	0.0123961			14.7876	751126	3.18667	-0.204784			14.6839	676922	3.18667	1.06783
	14.8429	702192	3.19333	0.0162132			14.791	751167	3.19333	-0.204723			14.6872	677110	3.19333	1.06931
	14.8463	701668	3.2	0.0171388			14.7943	751157	3.2	-0.205074			14.6906	677527	3.2	1.0687
	14.8496	701498	3.20667	0.0201548			14.7976	750955	3.20667	-0.20631			14.6939	678149	3.20667	1.06877
	14.8529	701747	3.21333	0.0218738			14.801	750864	3.21333	-0.208263			14.6972	678901	3.21333	1.06836
	14.8563	702424	3.22	0.0227003			14.8043	750960	3.22	-0.208797			14.7006	679663	3.22	1.06453
	14.8596	703240	3.22667	0.023519			14.8076	751159	3.22667	-0.205242			14.7039	680471	3.22667	1.06131
	14.8629	703997	3.23333	0.0238419			14.811	751079	3.23333	-0.200588			14.7072	681417	3.23333	1.0584
	14.8663	704422	3.24	0.0226618			14.8143	751238	3.24	-0.194546			14.7106	682460	3.24	1.05368
	14.8696	704645	3.24667	0.0218784			14.8176	751535	3.24667	-0.189586			14.7139	683241	3.24667	1.04557
	14.8729	704931	3.25333	0.0220029			14.821	751944	3.25333	-0.185024			14.7172	683911	3.25333	1.03984
	14.8763	705226	3.26	0.0218222			14.8243	752397	3.26	-0.180279			14.7206	684540	3.26	1.03552
	14.8796	705388	3.26667	0.0215423			14.8276	752959	3.26667	-0.176617			14.7239	685027	3.26667	1.0343
	14.8829	705655	3.27333	0.0209649			14.831	753248	3.27333	-0.17416			14.7272	685418	3.27333	1.03388
	14.8863	705979	3.28	0.0205859			14.8343	753779	3.28	-0.175213			14.7306	685567	3.28	1.03467
	14.8896	706522	3.28667	0.0189022			14.8376	754343	3.28667	-0.177548			14.7339	685714	3.28667	1.03725
	14.8929	707161	3.29333	0.0158224			14.841	754628	3.29333	-0.180401			14.7372	685724	3.29333	1.03723
	14.8963	707542	3.3	0.0130477			14.8443	755192	3.3	-0.181836			14.7406	686008	3.3	1.039
	14.8996	708183	3.30667	0.00877004			14.8476	755567	3.30667	-0.181881			14.7439	686176	3.30667	1.04279
	14.9029	708945	3.31333	0.00398883			14.851	756166	3.31333	-0.17883			14.7472	686555	3.31333	1.04587
	14.9063	709467	3.32	0.000512259			14.8543	756785	3.32	-0.176678			14.7506	686770	3.32	1.04575
	14.9096	709928	3.32667	-0.00117141			14.8576	757462	3.32667	-0.174115			14.7539	686869	3.32667	1.04894
	14.9129	710726	3.33333	-0.00264908			14.861	758156	3.33333	-0.172162			14.7572	686761	3.33333	1.05022
	14.9163	711270	3.34	-0.00412675			14.8643	759100	3.34	-0.170712			14.7606	686497	3.34	1.04979
	14.9196	711665	3.34667	-0.00510852			14.8676	759640	3.34667	-0.169156			14.7639	686253	3.34667	1.04837
	14.9229	712133	3.35333	-0.00388538			14.871	759984	3.35333	-0.169995			14.7672	686016	3.35333	1.04695
	14.9263	712879	3.36	-0.00466878			14.8743	760503	3.36	-0.172437			14.7706	685920	3.36	1.04764
	14.9296	713622	3.36667	-0.0044451			14.8776	761432	3.36667	-0.173688			14.7739	685855	3.36667	1.04612
	14.9329	714776	3.37333	-0.0003228			14.881	761943	3.37333	-0.172528			14.7772	685991	3.37333	1.04551
	14.9363	715891	3.38	0.00379187			14.8843	762299	3.38	-0.168973			14.7806	686191	3.38	1.04718
	14.9396	716726	3.38667	0.00891363			14.8876	762761	3.38667	-0.164518			14.7839	686486	3.38667	1.04917
	14.9429	717161	3.39333	0.0121357			14.891	763042	3.39333	-0.159665			14.7872	686822	3.39333	1.04854
	14.9463	717532	3.4	0.0143582			14.8943	763175	3.4	-0.15701			14.7906	687147	3.4	1.04813
	14.9496	717458	3.40667	0.0150778			14.8976	763317	3.40667	-0.156751			14.7939	687545	3.40667	1.0459
	14.9529	717039	3.41333	0.0118988			14.901	763121	3.41333	-0.158307			14.7972	687816	3.41333	1.04169
	14.9563	716296	3.42	0.00852141			14.9043	762927	3.42	-0.158247			14.8006	687895	3.42	1.03676
	14.9596	715359	3.42667	0.00473966			14.9076	763006	3.42667	-0.157087			14.8039	687693	3.42667	1.03284
	14.9629	714364	3.43333	0.00116391			14.911	762988	3.43333	-0.155637			14.8072	687265	3.43333	1.03302
	14.9663	713467	3.44	-0.00341893			14.9143	763292	3.44	-0.15518			14.8106	686750	3.44	1.03222
	14.9696	712878	3.44667	-0.00789496			14.9176	763883	3.44667	-0.153227			14.8139	686439	3.44667	1.03359
	14.9729	712698	3.45333	-0.0104789			14.921	764274	3.45333	-0.152464			14.8172	686560	3.45333	1.03186
	14.9763	712828	3.46	-0.0127577			14.9243	764581	3.46	-0.151411			14.8206	687019	3.46	1.03154
	14.9796	712835	3.46667	-0.0144337			14.9276	764865	3.46667	-0.14926			14.8239	687657	3.46667	1.02894
	14.9829	713058	3.47333	-0.0124171			14.931	765201	3.47333	-0.146803			14.8272	688346	3.47333	1.02462
	14.9863	713183	3.48	-0.0123918			14.9343	765758	3.48	-0.146254			14.8306	688784	3.48	1.01879
	14.9896	713211	3.48667	-0.0127708			14.9376	766622	3.48667	-0.147886			14.8339	688929	3.48667	1.01238
	14.9929	713591	3.49333	-0.0122496			14.941	767570	3.49333	-0.150038			14.8372	688718	3.49333	1.00466
	14.9963	714455	3.5	-0.0126286			14.9443	768617	3.5	-0.149885			14.8406	688397	3.5	0.998235
	14.9996	715538	3.50667	-0.0133129			14.9476	770011	3.50667	-0.147429			14.8439	687993	3.50667	0.996022
	15.0029	717054	3.51333	-0.0156908			14.951	771471	3.51333	-0.144667			14.8472	687768	3.51333	0.995794
	15.0063	718837	3.52	-0.0164666			14.9543	772884	3.52	-0.138121			14.8506	687674	3.52	0.997976
	15.0096	720370	3.52667	-0.0130462			14.9576	773824	3.52667	-0.133757			14.8539	687815	3.52667	1.00277
	15.0129	721699	3.53333	-0.0087255			14.961	774318	3.53333	-0.129103			14.8572	688022	3.53333	1.00654
	15.0163	722912	3.54	-0.00451165			14.9643	774378	3.54	-0.126357			14.8606	688527	3.54	1.01072
	15.0196	723871	3.54667	0.000709288			14.9676	774125	3.54667	-0.121489			14.8639	689187	3.54667	1.01351
	15.0229	724709	3.55333	0.0042365			14.971	773589	3.55333	-0.120436			14.8672	689894	3.55333	1.01328
	15.0263	725338	3.56	0.00635227			14.9743	772934	3.56	-0.120787			14.8706	690648	3.56	1.01096
	15.0296	725689	3.56667	0.0075754			14.9776	772236	3.56667	-0.125625			14.8739	691604	3.56667	1.00725
	15.0329	725755	3.57333	0.00739473			14.981	771490	3.57333	-0.127578			14.8772	692520	3.57333	1.00294
	15.0363	725782	3.58	0.00771759			14.9843	770885	3.58	-0.127914			14.8806	693296	3.58	1.00001
	15.0396	725685	3.58667	0.00373747			14.9876	770673	3.58667	-0.127563			14.8839	694248	3.58667	0.998083
	15.0429	725809	3.59333	0.000260899			14.991	770856	3.59333	-0.124313			14.8872	695211	3.59333	0.996878
	15.0463	726393	3.6	-0.000820043			14.9943	771409	3.6	-0.123061			14.8906	696252	3.6	0.999548
	15.0496	727016	3.60667	-0.00119908			14.9976	772366	3.60667	-0.120391			14.8939	697272	3.60667	1.00573
	15.0529	727719	3.61333	-0.00108222			15.001	773814	3.61333	-0.119338			14.8972	698212	3.61333	1.01032
	15.0563	728143	3.62	-0.000362623			15.0043	775430	3.62	-0.116592			14.9006	698838	3.62	1.0178
	15.0596	728036	3.62667	0.00215751			15.0076	777192	3.62667	-0.114837			14.9039	699169	3.62667	1.02228
	15.0629	727608	3.63333	0.00228201			15.011	778633	3.63333	-0.114074			14.9072	699225	3.63333	1.02106
	15.0663	727095	3.64	0.00229969			15.0143	779894	3.64	-0.11763			14.9106	699132	3.64	1.01684
	15.0696	726600	3.64667	0.000822018			15.0176	781020	3.64667	-0.117965			14.9139	698898	3.64667	1.00902
	15.0729	726539	3.65333	-0.0011592			15.021	782444	3.65333	-0.119812			14.9172	698705	3.65333	1.001
	15.0763	727011	3.66	-0.00533767			15.0243	784132	3.66	-0.117157			14.9206	698510	3.66	0.994986
	15.0796	727708	3.66667	-0.00771562			15.0276	785906	3.66667	-0.116501			14.9239	698181	3.66667	0.990256
	15.0829	728542	3.67333	-0.00669085			15.031	787383	3.67333	-0.116745			14.9272	697661	3.67333	0.987037
	15.0863	729448	3.68	-0.00607044			15.0343	788246	3.68	-0.118195			14.9306	697313	3.68	0.988929
	15.0896	730404	3.68667	-0.00385548			15.0376	788388	3.68667	-0.121841			14.9339	697279	3.68667	0.989005
	15.0929	731535	3.69333	-0.00212881			15.041	788160	3.69333	-0.126984			14.9372	697653	3.69333	0.992789
	15.0963	732885	3.7	0.0017875			15.0443	787669	3.7	-0.130722			14.9406	698356	3.7	0.995673
	15.0996	734376	3.70667	0.00140846			15.0476	787051	3.70667	-0.134369			14.9439	699481	3.70667	0.997749
	15.1029	735903	3.71333	0.000831053			15.051	786545	3.71333	-0.138718			14.9472	700781	3.71333	0.998725
	15.1063	737400	3.72	0.000749558			15.0543	786092	3.72	-0.13826			14.9506	701762	3.72	0.996604
	15.1096	738522	3.72667	-2.62e-05			15.0576	785412	3.72667	-0.137009			14.9539	702517	3.72667	0.994987
	15.1129	739249	3.73333	-0.00230497			15.0609	784711	3.73333	-0.134156			14.9572	703179	3.73333	0.992973
	15.1163	739939	3.74	-0.00698699			15.0643	784009	3.74	-0.132187			14.9606	703743	3.74	0.990959
	15.1196	740080	3.74667	-0.0103644			15.0676	783352	3.74667	-0.13144			14.9639	704300	3.74667	0.990333
	15.1229	739776	3.75333	-0.0145429			15.0709	782915	3.75333	-0.131486			14.9672	704884	3.75333	0.990913
	15.1263	739323	3.76	-0.0158222			15.0743	783034	3.76	-0.130021			14.9706	705225	3.76	0.988594
	15.1296	738598	3.76667	-0.0165064			15.0776	783634	3.76667	-0.131471			14.9739	705099	3.76667	0.987282
	15.1329	737521	3.77333	-0.0133835			15.0809	784218	3.77333	-0.129624			14.9772	704683	3.77333	0.984962
	15.1363	736316	3.78	-0.0118629			15.0843	784705	3.78	-0.127763			14.9806	704166	3.78	0.984047
	15.1396	735232	3.78667	-0.0108457			15.0876	784996	3.78667	-0.126008			14.9839	703644	3.78667	0.982216
	15.1429	734316	3.79333	-0.00842477			15.0909	785389	3.79333	-0.124955			14.9872	703323	3.79333	0.979698
	15.1463	733434	3.8	-0.00620219			15.0943	786236	3.8	-0.123597			14.9906	703411	3.8	0.977577
	15.1496	733020	3.80667	-0.00108044			15.0976	787807	3.80667	-0.121843			14.9939	703552	3.80667	0.976265
	15.1529	733212	3.81333	0.000341061			15.1009	790144	3.81333	-0.122087			14.9972	703374	3.81333	0.975151
	15.1563	733783	3.82	0.00296037			15.1043	792730	3.82	-0.122636			15.0006	703074	3.82	0.975426
	15.1596	734540	3.82667	0.00498459			15.1076	794959	3.82667	-0.124681			15.0039	702559	3.82667	0.975106
	15.1629	735694	3.83333	0.00430037			15.1109	796763	3.83333	-0.128023			15.0072	701744	3.83333	0.972588
	15.1663	737019	3.84	0.000121894			15.1143	798098	3.84	-0.133562			15.0105	701188	3.84	0.970376
	15.1696	738497	3.84667	-0.0045525			15.1176	798933	3.84667	-0.133913			15.0139	700985	3.84667	0.970147
	15.1729	740395	3.85333	-0.0112334			15.1209	799728	3.85333	-0.13225			15.0172	700657	3.85333	0.968133
	15.1763	742653	3.86	-0.0173116			15.1243	801125	3.86	-0.128999			15.0205	700528	3.86	0.967416
	15.1796	744945	3.86667	-0.0223904			15.1276	802366	3.86667	-0.124147			15.0239	700596	3.86667	0.967385
	15.1829	747227	3.87333	-0.0278735			15.1309	803170	3.87333	-0.121492			15.0272	700573	3.87333	0.96647
	15.1863	749803	3.88	-0.0315484			15.1343	803386	3.88	-0.118441			15.0305	700459	3.88	0.966149
	15.1896	751797	3.88667	-0.0361312			15.1376	803145	3.88667	-0.118273			15.0339	700726	3.88667	0.964837
	15.1929	753020	3.89333	-0.0413092			15.1409	802079	3.89333	-0.119127			15.0372	701187	3.89333	0.964318
	15.1963	753903	3.9	-0.0417874			15.1443	800903	3.9	-0.118364			15.0405	701369	3.9	0.962701
	15.1996	754289	3.90667	-0.0400684			15.1476	799946	3.90667	-0.116015			15.0439	701337	3.90667	0.962076
	15.2029	753915	3.91333	-0.0394479			15.1509	799187	3.91333	-0.115755			15.0472	701164	3.91333	0.961862
	15.2063	753297	3.92	-0.0371262			15.1543	798645	3.92	-0.1131			15.0505	700714	3.92	0.964044
	15.2096	752670	3.92667	-0.0368109			15.1576	798219	3.92667	-0.110445			15.0539	700589	3.92667	0.962518
	15.2129	751858	3.93333	-0.0309873			15.1609	797739	3.93333	-0.109087			15.0572	700799	3.93333	0.961404
	15.2163	750984	3.94	-0.0263691			15.1643	797570	3.94	-0.105242			15.0605	701377	3.94	0.959879
	15.2196	749686	3.94667	-0.0203471			15.1676	797952	3.94667	-0.103777			15.0639	702523	3.94667	0.959161
	15.2229	748184	3.95333	-0.0140275			15.1709	799227	3.95333	-0.10332			15.0672	703500	3.95333	0.959253
	15.2263	746811	3.96	-0.00550302			15.1743	800925	3.96	-0.104769			15.0705	704465	3.96	0.960123
	15.2296	745746	3.96667	0.000419814			15.1776	802802	3.96667	-0.103717			15.0739	705680	3.96667	0.957514
	15.2329	744864	3.97333	0.00433612			15.1809	804378	3.97333	-0.103457			15.0772	706822	3.97333	0.954493
	15.2363	743866	3.98	0.00816088			15.1843	805447	3.98	-0.101611			15.0805	707839	3.98	0.954172
	15.2396	742648	3.98667	0.00637803			15.1876	805672	3.98667	-0.100253			15.0839	709126	3.98667	0.953547
	15.2429	741156	3.99333	0.00390091			15.1909	805347	3.99333	-0.0964995			15.0872	709860	3.99333	0.955134
	15.2463	739930	4	-0.000475937			15.1943	805428	4	-0.0927458			15.0905	709921	4	0.953409
	15.2496	739131	4.00667	-0.00186206			15.1976	805634	4.00667	-0.0892822			15.0939	709665	4.00667	0.951701
	15.2529	739141	4.01333	-0.00203511			15.2009	806034	4.01333	-0.0866272			15.0972	709412	4.01333	0.950571
	15.2563	740251	4.02	-0.00471822			15.2043	806469	4.02	-0.0852692			15.1005	709252	4.02	0.950556
	15.2596	742246	4.02667	-0.00739371			15.2076	806662	4.02667	-0.0871156			15.1039	709567	4.02667	0.950129
	15.2629	744465	4.03333	-0.00827629			15.2109	806498	4.03333	-0.0942568			15.1072	710512	4.03333	0.951014
	15.2663	746918	4.04	-0.0082586			15.2143	806313	4.04	-0.0969119			15.1105	711395	4.04	0.949794
	15.2696	749292	4.04667	-0.00923274			15.2176	805953	4.04667	-0.100452			15.1139	711973	4.04667	0.948085
	15.2729	751024	4.05333	-0.00651424			15.2209	805901	4.05333	-0.1012			15.1172	711974	4.05333	0.949763
	15.2763	752568	4.06	-0.00179685			15.2243	806496	4.06	-0.100635			15.1205	711289	4.06	0.953441
	15.2796	754024	4.06667	0.000326551			15.2276	807500	4.06667	-0.0990788			15.1239	710352	4.06667	0.956721
	15.2829	754909	4.07333	-0.00105194			15.2309	808818	4.07333	-0.0965307			15.1272	709379	4.07333	0.95721
	15.2863	755582	4.08	-0.0013318			15.2343	810540	4.08	-0.0933722			15.1305	708276	4.08	0.954585
	15.2896	755930	4.08667	-0.00141329			15.2376	812061	4.08667	-0.091114			15.1339	707380	4.08667	0.954066
	15.2929	755980	4.09333	-0.00218906			15.2409	813954	4.09333	-0.0892677			15.1372	706611	4.09333	0.952647
	15.2963	755674	4.1	-0.0025681			15.2443	815371	4.1	-0.0898171			15.1405	705944	4.1	0.949931
	15.2996	755787	4.10667	-0.00174933			15.2476	816390	4.10667	-0.0907479			15.1439	705739	4.10667	0.945705
	15.3029	755806	4.11333	-0.000327832			15.2509	816703	4.11333	-0.0914957			15.1472	706224	4.11333	0.940792
	15.3063	755903	4.12	0.000490942			15.2543	816587	4.12	-0.0925486			15.1505	707004	4.12	0.936672
	15.3096	755466	4.12667	-0.00038401			15.2576	816046	4.12667	-0.0931895			15.1539	707922	4.12667	0.932247
	15.3129	754398	4.13333	-0.00106822			15.2609	815264	4.13333	-0.0942272			15.1572	708710	4.13333	0.932537
	15.3163	752761	4.14	-0.00364453			15.2643	814737	4.14	-0.0966839			15.1605	709655	4.14	0.930919
	15.3196	750961	4.14667	-0.00652601			15.2676	814139	4.14667	-0.0978284			15.1639	710295	4.14667	0.929302
	15.3229	749668	4.15333	-0.00740096			15.2709	813527	4.15333	-0.0961652			15.1672	710915	4.15333	0.92828
	15.3263	749225	4.16	-0.00697892			15.2743	813285	4.16	-0.0960127			15.1705	711970	4.16	0.929363
	15.3296	749649	4.16667	-0.00535906			15.2776	813012	4.16667	-0.0960585			15.1739	713288	4.16667	0.930141
	15.3329	750800	4.17333	-0.00383838			15.2809	812603	4.17333	-0.0977065			15.1772	714616	4.17333	0.930218
	15.3363	752366	4.18	-0.00382069			15.2843	812462	4.18	-0.0990494			15.1805	716107	4.18	0.928295
	15.3396	753834	4.18667	-0.0031011			15.2876	812500	4.18667	-0.0997971			15.1839	717516	4.18667	0.92648
	15.3429	754998	4.19333	-0.0036785			15.2909	812603	4.19333	-0.0986375			15.1872	718317	4.19333	0.926968
	15.3463	756190	4.2	-0.00405754			15.2943	813131	4.2	-0.096776			15.1905	718773	4.2	0.925442
	15.3496	757594	4.20667	-0.00513849			15.2976	814150	4.20667	-0.0940295			15.1939	718916	4.20667	0.92912
	15.3529	759254	4.21333	-0.00761561			15.3009	815619	4.21333	-0.0910693			15.1972	718934	4.21333	0.931912
	15.3563	761307	4.22	-0.0092001			15.3043	817633	4.22	-0.0884144			15.2005	718807	4.22	0.93179
	15.3596	763145	4.22667	-0.0105786			15.3076	819888	4.22667	-0.0844624			15.2039	718730	4.22667	0.931561
	15.3629	765253	4.23333	-0.013956			15.3109	822422	4.23333	-0.0833028			15.2072	718335	4.23333	0.932248
	15.3663	767384	4.24	-0.0137323			15.3143	824651	4.24	-0.0851492			15.2105	717850	4.24	0.931836
	15.3696	769878	4.24667	-0.0159119			15.3176	826567	4.24667	-0.0830893			15.2139	717624	4.24667	0.928616
	15.3729	772245	4.25333	-0.0191901			15.3209	827386	4.25333	-0.0858359					4.25333	0.924085
	15.3763	774797	4.26	-0.0225751			15.3243	826959	4.26	-0.0899864					4.26	0.917676
	15.3796	776679	4.26667	-0.0248539			15.3276	826287	4.26667	-0.0928246					4.26667	0.913953
	15.3829	778054	4.27333	-0.0266291			15.3309	825758	4.27333	-0.095266					4.27333	0.909131
	15.3863	778762	4.28	-0.0252076			15.3343	825363	4.28	-0.0941217					4.28	0.907407
	15.3896	778869	4.28667	-0.0221916			15.3376	825803	4.28667	-0.0918634					4.28667	0.906888
	15.3929	778557	4.29333	-0.0201673			15.3409	826477	4.29333	-0.0879115					4.29333	0.905469
	15.3963	778382	4.3	-0.0193486			15.3443	826737	4.3	-0.0835475					4.3	0.906064
	15.3996	777646	4.30667	-0.022726			15.3476	826620	4.30667	-0.0801907					4.30667	0.909742
	15.4029	776601	4.31333	-0.0238069			15.3509	826229	4.31333	-0.0810452					4.31333	0.914518
	15.4063	775362	4.32	-0.0278862			15.3543	825234	4.32	-0.0792905					4.32	0.917493
	15.4096	773671	4.32667	-0.0291655			15.3576	824597	4.32667	-0.0810301					4.32667	0.920286
	15.4129	771376	4.33333	-0.0336415			15.3609	824346	4.33333	-0.0840819					4.33333	0.925367
	15.4163	769006	4.34	-0.0348217			15.3643	824650	4.34	-0.0865234					4.34	0.93234
	15.4196	766586	4.34667	-0.0324007			15.3676	825140	4.34667	-0.0886597					4.34667	0.93733
	15.4229	763932	4.35333	-0.0268822			15.3709	825765	4.35333	-0.0869049					4.35333	0.942411
	15.4263	761488	4.36	-0.023561			15.3743	826296	4.36	-0.087256					4.36	0.947691
	15.4296	759231	4.36667	-0.0250387			15.3776	826822	4.36667	-0.0856996					4.36667	0.947172
	15.4329	757448	4.37333	-0.0267224			15.3809	827539	4.37333	-0.0871493					4.37333	0.946043
	15.4363	755880	4.38	-0.0311984			15.3843	828398	4.38	-0.0849826					4.38	0.945936
	15.4396	755007	4.38667	-0.0372766			15.3876	830051	4.38667	-0.0828312					4.38667	0.945616
	15.4429	754491	4.39333	-0.0427597			15.3909	831887	4.39333	-0.0804814					4.39333	0.945296
	15.4463	754332	4.4	-0.0458395			15.3943	833096	4.4	-0.0774297					4.4	0.945265
	15.4496	754479	4.40667	-0.0497205			15.3976	833588	4.40667	-0.0747747					4.40667	0.947157
	15.4529	755578	4.41333	-0.0514957			15.4009	834198	4.41333	-0.0720129					4.41333	0.949034
	15.4563	757585	4.42	-0.0534769			15.4043	834049	4.42	-0.0723639					4.42	0.951216
	15.4596	760371	4.42667	-0.0534516			15.4076	833786	4.42667	-0.0739967					4.42667	0.953597
	15.4629	764354	4.43333	-0.0526328			15.4109	833985	4.43333	-0.0761482					4.43333	0.958175
	15.4663	769051	4.44	-0.0525159			15.4143	834451	4.44	-0.0767892					4.44	0.962859
	15.4696	773609	4.44667	-0.0501942			15.4176	834737	4.44667	-0.0783304					4.44667	0.968444
	15.4729	777609	4.45333	-0.0471705			15.4209	834717	4.45333	-0.0756754					4.45333	0.974013
	15.4763	781042	4.46	-0.0458482					4.46	-0.0708232					4.46	0.979598
	15.4796	783362	4.46667	-0.044831					4.46667	-0.0689769					4.46667	0.983489
	15.4829	784990	4.47333	-0.0418074					4.47333	-0.0684124					4.47333	0.989959
	15.4863	786445	4.48	-0.0400883					4.48	-0.0658643					4.48	0.994338
	15.4896	787900	4.48667	-0.0350658					4.48667	-0.0661085					4.48667	0.999923
	15.4929	789426	4.49333	-0.0297456					4.49333	-0.0653456					4.49333	1.00621
	15.4963	790727	4.5	-0.0272255					4.5	-0.0669936					4.5	1.01179
	15.4996	791230	4.50667	-0.0252089					4.50667	-0.0726394					4.50667	1.01356
	15.5029	791554	4.51333	-0.0254888					4.51333	-0.0763779					4.51333	1.01546
	15.5063	791176	4.52	-0.0293621					4.52	-0.0825272					4.52	1.01523
	15.5096	789917	4.52667	-0.0338457					4.52667	-0.0860673					4.52667	1.01411
	15.5129	788217	4.53333	-0.039222					4.53333	-0.0857164					4.53333	1.01599
	15.5163	786017	4.54	-0.0462997					4.54	-0.0854571					4.54	1.01508
	15.5196	782933	4.54667	-0.0510809					4.54667	-0.08651					4.54667	1.01546
	15.5229	780257	4.55333	-0.0561596					4.55333	-0.0857471					4.55333	1.01523
	15.5263	778431	4.56	-0.0594378					4.56	-0.0871968					4.56	1.01741
	15.5296	776796	4.56667	-0.0632196					4.56667	-0.0877461					4.56667	1.0183
	15.5329	776472	4.57333	-0.0661011					4.57333	-0.0878835					4.57333	1.01868
	15.5363	776952	4.58	-0.0694785					4.58	-0.0883261					4.58	1.01976
	15.5396	777583	4.58667	-0.070857					4.58667	-0.0874717					4.58667	1.02113
	15.5429	777931	4.59333	-0.0722355					4.59333	-0.085717					4.59333	1.02052
	15.5463	777785	4.6	-0.073118					4.6	-0.084771					4.6	1.0186
	15.5496	776767	4.60667	-0.0734971					4.60667	-0.0823144					4.60667	1.01859
	15.5529	774966	4.61333	-0.0740745					4.61333	-0.0804529					4.61333	1.01726
	15.5563	773418	4.62	-0.0738508					4.62	-0.0790949					4.62	1.01425
	15.5596	772608	4.62667	-0.0736348					4.62667	-0.0788508					4.62667	1.01442
	15.5629	772505	4.63333	-0.0736094					4.63333	-0.0805904					4.63333	1.0184
	15.5663	773623	4.64	-0.0728898					4.64	-0.08204					4.64	1.02599
	15.5696	775045	4.64667	-0.0723686					4.64667	-0.0859769					4.64667	1.03256
	15.5729	776116	4.65333	-0.0739531					4.65333	-0.0894254					4.65333	1.03905
	15.5763	777520	4.66	-0.0750264					4.66	-0.0919737					4.66	1.04343
	15.5796	778759	4.66667	-0.0755123					4.66667	-0.0909056					4.66667	1.04581
	15.5829	779649	4.67333	-0.0760897					4.67333	-0.0908599					4.67333	1.04669
	15.5863	780655	4.68	-0.0787652					4.68	-0.0868011					4.68	1.04637
	15.5896	781738	4.68667	-0.0809447					4.68667	-0.0822541					4.68667	1.04276
	15.5929	782848	4.69333	-0.082224					4.69333	-0.0764863					4.69333	1.03464
	15.5963	784572	4.7	-0.0823055					4.7	-0.0718324					4.7	1.02852
	15.5996	786304	4.70667	-0.0859881					4.70667	-0.066675					4.70667	1.0235
	15.6029	788693	4.71333	-0.0892663					4.71333	-0.0628299					4.71333	1.02078
	15.6063	791059	4.72	-0.0928421					4.72	-0.0626773					4.72	1.01946
	15.6096	793064	4.72667	-0.0946249					4.72667	-0.0623112					4.72667	1.01775
	15.6129	794957	4.73333	-0.0954999					4.73333	-0.0611669					4.73333	1.01412
	15.6163	796394	4.74	-0.0964816					4.74	-0.0643102					4.74	1.0112
	15.6196	797076	4.74667	-0.0954645					4.74667	-0.0711462					4.74667	1.00638
	15.6229	796549	4.75333	-0.0969422					4.75333	-0.0778907					4.75333	1.00066
	15.6263	795401	4.76	-0.0989158					4.76	-0.0833381					4.76	0.993944
	15.6296	793739	4.76667	-0.0977994					4.76667	-0.0903877					4.76667	0.986422
	15.6329	792014	4.77333	-0.0952793					4.77333	-0.0965218					4.77333	0.979403
	15.6363	790820	4.78	-0.0919581					4.78	-0.0972696					4.78	0.974886
	15.6396	789792	4.78667	-0.0900331					4.78667	-0.0968119					4.78667	0.97037
	15.6429	788481	4.79333	-0.0907173					4.79333	-0.0933635					4.79333	0.967852
	15.6463	787081	4.8	-0.0895933					4.8	-0.0902049					4.8	0.965029
	15.6496	785810	4.80667	-0.0913762					4.80667	-0.0837505					4.80667	0.959521
	15.6529	783825	4.81333	-0.0953563					4.81333	-0.0796918					4.81333	0.958392
	15.6563	782003	4.82	-0.095331					4.82	-0.0772352					4.82	0.954669
	15.6596	781331	4.82667	-0.09571					4.82667	-0.0770826					4.82667	0.952151
	15.6629	781332	4.83333	-0.0971953					4.83333	-0.0757247					4.83333	0.950931
	15.6663	782163	4.84	-0.0960714					4.84	-0.0730697					4.84	0.950412
	15.6696	783655	4.84667	-0.0949474					4.84667	-0.0737259					4.84667	0.948398
	15.6729	786284	4.85333	-0.094327					4.85333	-0.0740616					4.85333	0.948978
	15.6763	789338	4.86	-0.0927071					4.86	-0.0767167					4.86	0.945361
	15.6796	792961	4.86667	-0.0913848					4.86667	-0.0766557					4.86667	0.942935
	15.6829	797261	4.87333	-0.0901693					4.87333	-0.0758013					4.87333	0.938617
	15.6863	802155	4.88	-0.0891446					4.88	-0.0735431					4.88	0.935398
	15.6896	806828	4.88667	-0.0878299					4.88667	-0.0731922					4.88667	0.929889
	15.6929	810892	4.89333	-0.0867059					4.89333	-0.0718342					4.89333	0.922473
	15.6963	813876	4.9	-0.0881836					4.9	-0.0721852					4.9	0.915546
	15.6996	815235	4.90667	-0.0916602					4.90667	-0.0723226					4.90667	0.908329
	15.7029	815528	4.91333	-0.0950452					4.91333	-0.0716666					4.91333	0.900013
	15.7063	815288	4.92	-0.101024					4.92	-0.0699119					4.92	0.890385
	15.7096	813747	4.92667	-0.108399					4.92667	-0.0674552					4.92667	0.883076
	15.7129	811403	4.93333	-0.115782					4.93333	-0.068203					4.93333	0.873951
	15.7163	808455	4.94	-0.118557					4.94	-0.0678521					4.94	0.867039
	15.7196	805414	4.94667	-0.121843					4.94667	-0.0681879					4.94667	0.862019
	15.7229	8.01E+05	4.95333	-0.122123					4.95333	-0.06654					4.95333	0.860203
	15.7263	796310	4.96	-0.120899					4.96	-0.0666774					4.96	0.858784
	15.7296	790760	4.96667	-0.115976					4.96667	-0.0698207					4.96667	0.859852
	15.7329	786006	4.97333	-0.109855					4.97333	-0.069775					4.97333	0.862141
	15.7363	781929	4.98	-0.104336					4.98	-0.06741					4.98	0.866719
	15.7396	778613	4.98667	-0.098116					4.98667	-0.0640531					4.98667	0.868596
	15.7429	776280	4.99333	-0.0938945					4.99333	-0.0611082					4.99333	0.871175
	15.7463	774602	5	-0.0914736					5	-0.0606505					5	0.873158
	15.7496	773549	5.00667	-0.0946526					5.00667	-0.0616882					5.00667	0.871541
	15.7529	7.73E+05	5.01333	-0.0948333					5.01333	-0.0605438					5.01333	0.871831
	15.7563	772856	5.02	-0.0989126					5.02	-0.0608796					5.02	0.868199
	15.7596	774189	5.02667	-0.100489					5.02667	-0.0601319					5.02667	0.863179
	15.7629	776210	5.03333	-0.104172					5.03333	-0.0582704					5.03333	0.853368
	15.7663	778316	5.04	-0.105146					5.04	-0.0588198					5.04	0.843755
	15.7696	780375	5.04667	-0.106029					5.04667	-0.0581638					5.04667	0.834432
	15.7729	782092	5.05333	-0.107506					5.05333	-0.0569126					5.05333	0.825307
	15.7763	784277	5.06	-0.108984					5.06	-0.0545475					5.06	0.816488
	15.7796	786320	5.06667	-0.109371					5.06667	-0.0523961					5.06667	0.811269
	15.7829	788276	5.07333	-0.109147					5.07333	-0.054334					5.07333	0.809759
	15.7863	789831	5.08	-0.110823					5.08	-0.0541815					5.08	0.807638
			5.08667	-0.109104					5.08667	-0.0533271					5.08667	0.806509
			5.09333	-0.110986					5.09333	-0.0549751					5.09333	0.806997
			5.1	-0.11286					5.1	-0.0559212					5.1	0.808874
			5.10667	-0.113644					5.10667	-0.0558602					5.10667	0.807958
			5.11333	-0.112421					5.11333	-0.056608					5.11333	0.805441
			5.12	-0.111701					5.12	-0.0551584					5.12	0.804327
			5.12667	-0.108883					5.12667	-0.0521067					5.12667	0.803106
			5.13333	-0.110262					5.13333	-0.0492381					5.13333	0.801977
			5.14	-0.110443					5.14	-0.0463848					5.14	0.799368
			5.14667	-0.111417					5.14667	-0.0433331					5.14667	0.79685
			5.15333	-0.109797					5.15333	-0.040373					5.15333	0.794424
			5.16	-0.107674					5.16	-0.0386183					5.16	0.789099
			5.16667	-0.105657					5.16667	-0.0383742					5.16667	0.783286
			5.17333	-0.104434					5.17333	-0.0349105					5.17333	0.78147
			5.18	-0.105713					5.18	-0.0331558					5.18	0.779852
			5.18667	-0.105093					5.18667	-0.0323014					5.18667	0.779425
			5.19333	-0.107875					5.19333	-0.032454					5.19333	0.777716
			5.2	-0.109551					5.2	-0.0301958					5.2	0.776191
			5.20667	-0.111334					5.20667	-0.0284411					5.20667	0.778479
			5.21333	-0.11211					5.21333	-0.024779					5.21333	0.780951
			5.22	-0.109391					5.22	-0.0203235					5.22	0.783042
			5.22667	-0.102568					5.22667	-0.0179737					5.22667	0.784614
			5.23333	-0.0963477					5.23333	-0.0191182					5.23333	0.785499
			5.24	-0.0894254					5.24	-0.0211629					5.24	0.784278
			5.24667	-0.0836093					5.24667	-0.0218039					5.24667	0.781165
			5.25333	-0.0814859					5.25333	-0.0237418					5.25333	0.778037
			5.26	-0.0822693					5.26	-0.0283958					5.26	0.778221
			5.26667	-0.0829459					5.26667	-0.0335381					5.26667	0.777305
			5.27333	-0.0853239					5.27333	-0.0366814					5.27333	0.777488
			5.28	-0.0870075					5.28	-0.0413354					5.28	0.776069
			5.28667	-0.0903849					5.28667	-0.0433802					5.28667	0.778938
			5.29333	-0.0914659					5.29333	-0.0456233					5.29333	0.780433
			5.3	-0.0936455					5.3	-0.0475612					5.3	0.779915
			5.30667	-0.095619					5.30667	-0.0497127					5.30667	0.779488
			5.31333	-0.0946019					5.31333	-0.0497586					5.31333	0.780373
			5.32	-0.0920818					5.32	-0.0493924					5.32	0.778343
			5.32667	-0.088257					5.32667	-0.0470426					5.32667	0.776634
			5.33333	-0.0899407					5.33333	-0.0468901					5.33333	0.778008
			5.34	-0.0896178					5.34	-0.0464324					5.34	0.779991
			5.34667	-0.0870977					5.34667	-0.0443725					5.34667	0.781578
			5.35333	-0.082777					5.35333	-0.0461274					5.35333	0.78315
			5.36	-0.0804553					5.36	-0.045868					5.36	0.786934
			5.36667	-0.077134					5.36667	-0.0429079					5.36667	0.791115
			5.37333	-0.0752166					5.37333	-0.0407565					5.37333	0.791604
			5.38	-0.0762976					5.38	-0.0415958					5.38	0.793877
			5.38667	-0.0780728					5.38667	-0.0438389					5.38667	0.795159
			5.39333	-0.0817554					5.39333	-0.0475926					5.39333	0.792245
			5.4	-0.0823328					5.4	-0.0529332					5.4	0.791329
			5.40667	-0.0868088					5.40667	-0.0589758					5.40667	0.791299
			5.41333	-0.0894919					5.41333	-0.0639197					5.41333	0.791284
			5.42	-0.0875669					5.42	-0.0649726					5.42	0.788873
			5.42667	-0.0828495					5.42667	-0.0678108					5.42667	0.789041
			5.43333	-0.0754313					5.43333	-0.0704506					5.43333	0.78663
			5.44	-0.0693101					5.44	-0.0686959					5.44	0.78341
			5.44667	-0.0617851					5.44667	-0.064042					5.44667	0.778589
			5.45333	-0.0561674					5.45333	-0.0589914					5.45333	0.77717
			5.46	-0.0551426					5.46	-0.0539408					5.46	0.776651
			5.46667	-0.0549266					5.46667	-0.0487834					5.46667	0.776437
			5.47333	-0.0550005					5.47333	-0.0486309					5.47333	0.776819
			5.48	-0.058683					5.48	-0.0496686					5.48	0.778192
			5.48667	-0.0645629					5.48667	-0.0524152					5.48667	0.782068
			5.49333	-0.0691457					5.49333	-0.0562605					5.49333	0.780954
			5.5	-0.0728206					5.5	-0.059709					5.5	0.782038
			5.50667	-0.0738024					5.50667	-0.0640426					5.50667	0.782419
			5.51333	-0.0743798					5.51333	-0.0673996					5.51333	0.780604
			5.52	-0.072058					5.52	-0.0713364					5.52	0.777888
			5.52667	-0.0709417					5.52667	-0.0743882					5.52667	0.775355
			5.53333	-0.0704205					5.53333	-0.0759294					5.53333	0.774943
			5.54	-0.0679004					5.54	-0.0760668					5.54	0.77743
			5.54667	-0.0631753					5.54667	-0.0789203					5.54667	0.779612
			5.55333	-0.0596558					5.55333	-0.0811634					5.55333	0.778986
			5.56	-0.0542365					5.56	-0.0807057					5.56	0.781474
			5.56667	-0.0497174					5.56667	-0.0794545					5.56667	0.782145
			5.57333	-0.0461902					5.57333	-0.0755026					5.57333	0.783229
			5.58	-0.0433725					5.58	-0.0712454					5.58	0.783213
			5.58667	-0.0426529					5.58667	-0.0672935					5.58667	0.782893
			5.59333	-0.0393317					5.59333	-0.0657371					5.59333	0.785579
			5.6	-0.0400083					5.6	-0.0634789					5.6	0.784846
			5.60667	-0.0377934					5.60667	-0.064013					5.60667	0.786433
			5.61333	-0.0366694					5.61333	-0.0641656					5.61333	0.78921
			5.62	-0.0367509					5.62	-0.0680109					5.62	0.7924
			5.62667	-0.03713					5.62667	-0.0749537					5.62667	0.792674
			5.63333	-0.0390043					5.63333	-0.0807979					5.63333	0.792461
			5.64	-0.0403828					5.64	-0.0867489					5.64	0.792034
			5.64667	-0.0420665					5.64667	-0.0901822					5.64667	0.79272
			5.65333	-0.0439485					5.65333	-0.0888395					5.65333	0.795497
			5.66	-0.0437249					5.66	-0.086276					5.66	0.797679
			5.66667	-0.0432036					5.66667	-0.0855284					5.66667	0.800365
			5.67333	-0.0453832					5.67333	-0.0828734					5.67333	0.80154
			5.68	-0.0438625					5.68	-0.0811187					5.68	0.802028
			5.68667	-0.0421435					5.68667	-0.0799592					5.68667	0.801403
			5.69333	-0.0410195					5.69333	-0.0768006					5.69333	0.800686
			5.7	-0.0392013					5.7	-0.0733522					5.7	0.803967
			5.70667	-0.0362768					5.70667	-0.0669894					5.70667	0.80595
			5.71333	-0.0329556					5.71333	-0.0633426					5.71333	0.808132
			5.72	-0.0302371					5.72	-0.0596805					5.72	0.809109
			5.72667	-0.0276178					5.72667	-0.0547215					5.72667	0.812786
			5.73333	-0.0257004					5.73333	-0.053867					5.73333	0.816479
			5.74	-0.0261786					5.74	-0.0564153					5.74	0.818646
			5.74667	-0.0275571					5.74667	-0.0592535					5.74667	0.819836
			5.75333	-0.0277378					5.75333	-0.0610999					5.75333	0.82182
			5.76	-0.0276133					5.76	-0.0645484					5.76	0.824093
			5.76667	-0.0276948					5.76667	-0.0683937					5.76667	0.82388
			5.77333	-0.0272727					5.77333	-0.0719338					5.77333	0.827863
			5.78	-0.0279493					5.78	-0.0723764					5.78	0.830136
			5.78667	-0.0288319					5.78667	-0.0737345					5.78667	0.832715
			5.79333	-0.0289134					5.79333	-0.0725749					5.79333	0.835095
			5.8	-0.0251878					5.8	-0.0688213					5.8	0.840177
			5.80667	-0.023568					5.80667	-0.0654644					5.80667	0.84686
			5.81333	-0.0207503					5.81333	-0.0648999					5.81333	0.853543
			5.82	-0.0172307					5.82	-0.0655561					5.82	0.860822
			5.82667	-0.0158092					5.82667	-0.0652967					5.82667	0.868406
			5.83333	-0.0154863					5.83333	-0.0638472					5.83333	0.876081
			5.84	-0.0151635					5.84	-0.0647933					5.84	0.881269
			5.84667	-0.0153442					5.84667	-0.0660293					5.84667	0.88725
			5.85333	-0.0161276					5.85333	-0.0655716					5.85333	0.891828
			5.86	-0.0186047					5.86	-0.0666246					5.86	0.892805
			5.86667	-0.0200824					5.86667	-0.0684709					5.86667	0.895094
			5.87333	-0.01876					5.87333	-0.0706072					5.87333	0.898878
			5.88	-0.0181396					5.88	-0.0721484					5.88	0.900755
			5.88667	-0.0150244					5.88667	-0.0739948					5.88667	0.903028
			5.89333	-0.00929994					5.89333	-0.0731404					5.89333	0.90811
			5.9	-0.005376					5.9	-0.0700887					5.9	0.911802
			5.90667	-0.00205478					5.90667	-0.0651296					5.90667	0.915083
			5.91333	0.0014648					5.91333	-0.0606741					5.91333	0.917753
			5.92	0.00288629					5.92	-0.0580191					5.92	0.920943
			5.92667	0.00300316					5.92667	-0.0534721					5.92667	0.922026
			5.93333	0.00242576					5.93333	-0.051107					5.93333	0.923109
			5.94	0.000345361					5.94	-0.0485589					5.94	0.923583
			5.94667	0.000462234					5.94667	-0.0484064					5.94667	0.92787
			5.95333	0.00088428					5.95333	-0.0483454					5.95333	0.929442
			5.96	0.00010851					5.96	-0.0516871					5.96	0.930327
			5.96667	-0.0011708					5.96667	-0.054037					5.96667	0.933608
			5.97333	-0.00495255					5.97333	-0.0558834					5.97333	0.936492
			5.98	-0.00643023					5.98	-0.0561276					5.98	0.936873
			5.98667	-0.00831226					5.98667	-0.054968					5.98667	0.936843
			5.99333	-0.00738667					5.99333	-0.0558226					5.99333	0.939132
			6	-0.00556845					6	-0.0567534					6	0.939712
			6.00667	-0.00324668					6.00667	-0.0590118					6.00667	0.940597
			6.01333	0.000272901					6.01333	-0.0573486					6.01333	0.941482
			6.02	0.00619574					6.02	-0.0543885					6.02	0.94046
			6.02667	0.00941777					6.02667	-0.0500398					6.02667	0.938034
			6.03333	0.0136316					6.03333	-0.0470797					6.03333	0.936615
			6.04	0.0138553					6.04	-0.0431277					6.04	0.9346
			6.04667	0.012576					6.04667	-0.0384738					6.04667	0.935882
			6.05333	0.00849671					6.05333	-0.0320194					6.05333	0.935364
			6.06	0.000419605					6.06	-0.029456					6.06	0.933746
			6.06667	-0.00536105					6.06667	-0.0279149					6.06667	0.93222
			6.07333	-0.0124387					6.07333	-0.0316534					6.07333	0.9272
			6.08	-0.0183185					6.08	-0.0355902					6.08	0.921783
			6.08667	-0.019697					6.08667	-0.0401374					6.08667	0.919464
			6.09333	-0.0144761					6.09333	-0.0425788					6.09333	0.916351
			6.1	-0.00905679					6.1	-0.0453255					6.1	0.911926
			6.10667	-0.00183695					6.10667	-0.0486825					6.10667	0.913315
			6.11333	0.00568043					6.11333	-0.0515207					6.11333	0.913285
			6.12	0.0119008					6.12	-0.0536722					6.12	0.915863
			6.12667	0.0168242					6.12667	-0.0528025					6.12667	0.917557
			6.13333	0.0164452					6.13333	-0.0525584					6.13333	0.918335
			6.14	0.0181642					6.14	-0.0519939					6.14	0.921418
			6.14667	0.0182887					6.14667	-0.0514447					6.14667	0.920594
			6.15333	0.0156056					6.15333	-0.0488965					6.15333	0.916383
			6.16	0.0140287					6.16	-0.0446394					6.16	0.911561
			6.16667	0.0131462					6.16667	-0.0392836					6.16667	0.908036
			6.17333	0.0120728					6.17333	-0.0352248					6.17333	0.903413
			6.18	0.0118922					6.18	-0.0316696					6.18	0.897202
			6.18667	0.010712					6.18667	-0.0285111					6.18667	0.894273
			6.19333	0.00992863					6.19333	-0.0286637					6.19333	0.891557
			6.2	0.00715396					6.2	-0.0322954					6.2	0.892335
			6.20667	0.00276949					6.20667	-0.0358508					6.20667	0.891221
			6.21333	0.000292365					6.21333	-0.039696					6.21333	0.893205
			6.22	-0.000483401					6.22	-0.0448383					6.22	0.895982
			6.22667	-0.00206789					6.22667	-0.0484852					6.22667	0.898759
			6.23333	-0.000943937					6.23333	-0.0522237					6.23333	0.900255
			6.24	-0.000323527					6.24	-0.0497671					6.24	0.900331
			6.24667	0.00209742					6.24667	-0.0463186					6.24667	0.900316
			6.25333	0.00432					6.25333	-0.0446555					6.25333	0.89319
			6.26	0.0057415					6.26	-0.0434043					6.26	0.886476
			6.26667	0.00475974					6.26667	-0.0419548					6.26667	0.875658
			6.27333	0.00277852					6.27333	-0.0449914					6.27333	0.867739
			6.28	0.0015984					6.28	-0.0456323					6.28	0.858919
			6.28667	0.00262316					6.28667	-0.0464869					6.28667	0.85129
			6.29333	0.00304521					6.29333	-0.0435267					6.29333	0.847475
			6.3	0.00116318					6.3	-0.0402766					6.3	0.845354
			6.30667	-0.000215314					6.30667	-0.03782					6.30667	0.845141
			6.31333	-0.00339434					6.31333	-0.0361569					6.31333	0.846423
			6.32	-0.00487202					6.32	-0.0351041					6.32	0.846499
			6.32667	-0.00475514					6.32667	-0.0340513					6.32667	0.843478
			6.33333	-0.00463065					6.33333	-0.0324034					6.33333	0.84096
			6.34	-0.00590995					6.34	-0.0322356					6.34	0.836642
			6.34667	-0.00559472					6.34667	-0.0349823					6.34667	0.833926
			6.35333	-0.00376887					6.35333	-0.0367371					6.35333	0.828311
			6.36	-0.00134792					6.36	-0.0396821					6.36	0.823092
			6.36667	7.36E-05					6.36667	-0.04162					6.36667	0.821261
			6.37333	-0.000412273					6.37333	-0.0407656					6.37333	0.820148
			6.38	-0.00148559					6.38	-0.038309					6.38	0.820026
			6.38667	-0.00387116					6.38667	-0.0360508					6.38667	0.82291
			6.39333	-0.00724855					6.39333	-0.0338993					6.39333	0.823291
			6.4	-0.0109235					6.4	-0.0321446					6.4	0.821567
			6.40667	-0.0146061					6.40667	-0.0293829					6.40667	0.819751
			6.41333	-0.0181818					6.41333	-0.0278265					6.41333	0.816028
			6.42	-0.0214677					6.42	-0.0273841					6.42	0.812213
			6.42667	-0.0207404					6.42667	-0.0272163					6.42667	0.807102
			6.43333	-0.0189222					6.43333	-0.024363					6.43333	0.80167
			6.44	-0.0132054					6.44	-0.0212197					6.44	0.797153
			6.44667	-0.00928143					6.44667	-0.0158639					6.44667	0.789341
			6.45333	-0.00535749					6.45333	-0.0133005					6.45333	0.780415
			6.46	-0.00124282					6.46	-0.00974528					6.46	0.773807
			6.46667	-1.97e-05					6.46667	-0.00789904					6.46667	0.765079
			6.47333	-2e-06					6.47333	-0.00763969					6.47333	0.757862
			6.48	0.000824407					6.48	-0.00768554					6.48	0.750645
			6.48667	0.000445365					6.48667	-0.0119275					6.48667	0.745518
			6.49333	-0.00284047					6.49333	-0.0178633					6.49333	0.737706
			6.5	-0.00391379					6.5	-0.0244094					6.5	0.728291
			6.50667	-0.00449883					6.50667	-0.0319625					6.50667	0.718663
			6.51333	-0.00337488					6.51333	-0.036998					6.51333	0.707554
			6.52	-0.00295283					6.52	-0.0362503					6.52	0.693623
			6.52667	-0.000432702					6.52667	-0.0354875					6.52667	0.680806
			6.53333	0.00269015					6.53333	-0.0300402					6.53333	0.669087
			6.54	0.00200594					6.54	-0.0245776					6.54	0.658574
			6.54667	0.000528262					6.54667	-0.0192218					6.54667	0.649159
			6.55333	0.00194976					6.55333	-0.0134693					6.55333	0.640035
			6.56	0.00307371					6.56	-0.0100209					6.56	0.63152
			6.56667	0.000787318					6.56667	-0.00745745					6.56667	0.620504
			6.57333	-0.00159063					6.57333	-0.00811362					6.57333	0.602681
			6.58	-0.00356421					6.58	-0.00675567					6.58	0.587163
			6.58667	-0.00484351					6.58667	-0.00619113					6.58667	0.570836
			6.59333	-0.0111277					6.59333	-0.00384135					6.59333	0.551427
			6.6	-0.0164048					6.6	-0.00329208					6.6	0.531408
			6.60667	-0.0226814					6.60667	-0.00283439					6.60667	0.512487
			6.61333	-0.0314604					6.61333	-0.00097286					6.61333	0.495672
			6.62	-0.0398427					6.62	0.000186736					6.62	0.477239
			6.62667	-0.0436244					6.62667	0.00323842					6.62667	0.458532
			6.63333	-0.0457048					6.63333	0.00549668					6.63333	0.442404
			6.64	-0.048983					6.64	0.00744973					6.64	0.424291
			6.64667	-0.0504607					6.64667	0.0047031					6.64667	0.401876
			6.65333	-0.0508397					6.65333	0.00406216					6.65333	0.380651
			6.66	-0.0493191					6.66	0.00511495					6.66	0.360235
			6.66667	-0.048897					6.66667	0.0059694					6.66667	0.337912
			6.67333	-0.0473763					6.67333	0.00581673					6.67333	0.317587
			6.68	-0.0448562					6.68	0.006778					6.68	0.298575
			6.68667	-0.0445333					6.68667	0.00793759					6.68667	0.278555
			6.69333	-0.0435162					6.69333	0.00769338					6.69333	0.258139
			6.7	-0.0418963					6.7	0.00514512					6.7	0.235419
			6.70667	-0.0432748					6.70667	0.00189492					6.70667	0.214606
			6.71333	-0.0445541					6.71333	0.000353741					6.71333	0.19448
			6.72	-0.046131					6.72	-0.00419345					6.72	0.174155
			6.72667	-0.0473111					6.72667	-0.0055363					6.72667	0.156745
			6.73333	-0.0513904					6.73333	-0.00588729					6.73333	0.136023
			6.74	-0.0544703					6.74	-0.00993095					6.74	0.115302
			6.74667	-0.0574509					6.74667	-0.0134711					6.74667	0.0950841
			6.75333	-0.0581275					6.75333	-0.0142188					6.75333	0.0745612
			6.76	-0.0574079					6.76	-0.0130592					6.76	0.0551521
			6.76667	-0.0560856					6.76667	-0.0115028					6.76667	0.0334235
			6.77333	-0.0520701					6.77333	-0.0119454					6.77333	0.0119087
			6.78	-0.0464448					6.78	-0.0126932					6.78	-0.00751567
			6.78667	-0.0427269					6.78667	-0.0143412					6.78667	-0.0266348
			6.79333	-0.0380019					6.79333	-0.0165843					6.79333	-0.0455557
			6.8	-0.0346806					6.8	-0.0159282					6.8	-0.063271
			6.80667	-0.0338619					6.80667	-0.0139751					6.80667	-0.0833821
			6.81333	-0.030945					6.81333	-0.0120221					6.81333	-0.10241
			6.82	-0.030523					6.82	-0.00956546					6.82	-0.11892
			6.82667	-0.029399					6.82667	-0.00480479					6.82667	-0.135246
			6.83333	-0.0274816					6.83333	-0.00164626					6.83333	-0.148964
			6.84	-0.0277615					6.84	0.00259561					6.84	-0.164284
			6.84667	-0.027637					6.84667	0.00605928					6.84667	-0.181007
			6.85333	-0.0266198					6.85333	0.0100113					6.85333	-0.193825
			6.86	-0.0271972					6.86	0.0113692					6.86	-0.208244
			6.86667	-0.0249747					6.86667	0.0123305					6.86667	-0.221855
			6.87333	-0.026254					6.87333	0.0123762					6.87333	-0.233772
			6.88	-0.0288379					6.88	0.0120404					6.88	-0.245689
			6.88667	-0.0289118					6.88667	0.0120862					6.88667	-0.262107
			6.89333	-0.0300919					6.89333	0.0107433					6.89333	-0.276435
			6.9	-0.0304709					6.9	0.00940046					6.9	-0.287757
			6.90667	-0.0298505					6.90667	0.00645547					6.90667	-0.299964
			6.91333	-0.0313358					6.91333	0.00511262					6.91333	-0.308387
			6.92	-0.0293116					6.92	0.00346463					6.92	-0.31681
			6.92667	-0.0303925					6.92667	-0.000472208					6.92667	-0.323325
			6.93333	-0.0323738					6.93333	-0.00212023					6.93333	-0.332343
			6.94	-0.032646					6.94	-0.00256278					6.94	-0.343467
			6.94667	-0.0353291					6.94667	-0.00440916					6.94667	-0.349891
			6.95333	-0.0387065					6.95333	-0.00495852					6.95333	-0.355109
			6.96	-0.040291					6.96	-0.0046992					6.96	-0.363028
			6.96667	-0.0438667					6.96667	-0.00314287					6.96667	-0.367743
			6.97333	-0.0434447					6.97333	-0.000686252					6.97333	-0.368765
			6.98	-0.0431218					6.98	0.000564896					6.98	-0.370581
			6.98667	-0.0423031					6.98667	0.00102259					6.98667	-0.369605
			6.99333	-0.0423846					6.99333	0.00216695					6.99333	-0.368323
			7	-0.0415658					7	0.000335825					7	-0.365836
			7.00667	-0.0428451					7.00667	-0.000213535					7.00667	-0.364951
			7.01333	-0.0409201					7.01333	-0.000656112					7.01333	-0.364569
			7.02	-0.0390026					7.02	-0.000305233					7.02	-0.362692
			7.02667	-0.037482					7.02667	-0.000351052					7.02667	-0.363318
			7.03333	-0.0364572					7.03333	0.00151045					7.03333	-0.365927
			7.04	-0.0384384					7.04	0.000961088					7.04	-0.369757
			7.04667	-0.0389166					7.04667	-0.000686934					7.04667	-0.372167
			7.05333	-0.0372968					7.05333	-0.0010227					7.05333	-0.373983
			7.06	-0.0319767					7.06	-0.00238078					7.06	-0.373709
			7.06667	-0.0294565					7.06667	-0.00442553					7.06667	-0.371923
			7.07333	-0.0258378					7.07333	-0.00535636					7.07333	-0.368841
			7.08	-0.0237144					7.08	-0.00621089					7.08	-0.366567
			7.08667	-0.0214918					7.08667	-0.00665347					7.08667	-0.36469
			7.09333	-0.0173771					7.09333	-0.00689768					7.09333	-0.359197
			7.1	-0.0158564					7.1	-0.00834731					7.1	-0.35613
			7.10667	-0.0132295					7.10667	-0.00758444					7.10667	-0.35494
			7.11333	-0.0107094					7.11333	-0.00703517					7.11333	-0.351857
			7.12	-0.0119887					7.12	-0.00947665					7.12	-0.351079
			7.12667	-0.0101704					7.12667	-0.0128184					7.12667	-0.349706
			7.13333	-0.00894731					7.13333	-0.012559					7.13333	-0.347325
			7.14	-0.00863208					7.14	-0.0128033					7.14	-0.34464
			7.14667	-0.00660786					7.14667	-0.0120556					7.14667	-0.340154
			7.15333	-0.00738363					7.15333	-0.00909548					7.15333	-0.333577
			7.16	-0.00687003					7.16	-0.00463999					7.16	-0.3261
			7.16667	-0.00524254					7.16667	0.00141771					7.16667	-0.316212
			7.17333	-0.00522485					7.17333	0.00326395					7.17333	-0.308125
			7.18	-0.00650416					7.18	0.00492708					7.18	-0.303044
			7.18667	-0.00718075					7.18667	0.00477445					7.18667	-0.298771
			7.19333	-0.00836088					7.19333	0.0034316					7.19333	-0.293492
			7.2	-0.00774047					7.2	0.000990154					7.2	-0.288304
			7.20667	-0.0096225					7.20667	0.00114267					7.20667	-0.280522
			7.21333	-0.0118021					7.21333	0.000898456					7.21333	-0.27515
			7.22	-0.0135773					7.22	-0.00105471					7.22	-0.268772
			7.22667	-0.0181601					7.22667	-0.00358774					7.22667	-0.260288
			7.23333	-0.0182416					7.23333	-0.00403029					7.23333	-0.25301
			7.24	-0.0176212					7.24	-0.00407614					7.24	-0.246525
			7.24667	-0.0171992					7.24667	-0.0068228					7.24667	-0.239445
			7.25333	-0.0154801					7.25333	-0.00697543					7.25333	-0.232853
			7.26	-0.0132575					7.26	-0.00840983					7.26	-0.22678
			7.26667	-0.0101347					7.26667	-0.00966112					7.26667	-0.220905
			7.27333	-0.00771375					7.27333	-0.00970694					7.27333	-0.21651
			7.28	-0.00619307					7.28	-0.00714354					7.28	-0.212329
			7.28667	-0.0080751					7.28667	-0.00429019					7.28667	-0.20705
			7.29333	-0.0126503					7.29333	-0.00303904					7.29333	-0.203967
			7.3	-0.0174315					7.3	-0.00398515					7.3	-0.196491
			7.30667	-0.0220143					7.30667	-0.00392416					7.30667	-0.188113
			7.31333	-0.0240871					7.31333	-0.00397001					7.31333	-0.180835
			7.32	-0.0251681					7.32	-0.00551119					7.32	-0.174457
			7.32667	-0.0264474					7.32667	-0.00706766					7.32667	-0.166675
			7.33333	-0.026628					7.33333	-0.0101042					7.33333	-0.157382
			7.34	-0.0254049					7.34	-0.00984488					7.34	-0.147006
			7.34667	-0.023785					7.34667	-0.00780027					7.34667	-0.13843
			7.35333	-0.0210666					7.35333	-0.00303957					7.35333	-0.134951
			7.36	-0.0171426					7.36	0.00161428					7.36	-0.129061
			7.36667	-0.0148209					7.36667	0.00626814					7.36667	-0.122683
			7.37333	-0.0139029					7.37333	0.00832803					7.37333	-0.114504
			7.38	-0.0127866					7.38	0.00918245					7.38	-0.107027
			7.38667	-0.0135623					7.38667	0.0103268					7.38667	-0.0978416
			7.39333	-0.0133387					7.39333	0.0108913					7.39333	-0.0898612
			7.4	-0.012024					7.4	0.0124476					7.4	-0.082781
			7.40667	-0.00880194					7.40667	0.0124018					7.40667	-0.0766011
			7.41333	-0.00487801					7.41333	0.0142481					7.41333	-0.0690175
			7.42	-0.00215951					7.42	0.0162164					7.42	-0.0651417
			7.42667	-0.000341289					7.42667	0.0195733					7.42667	-0.0636463
			7.43333	0.00158375					7.43333	0.0225181					7.43333	-0.0628679
			7.44	0.00320361					7.44	0.0257835					7.44	-0.0637987
			7.44667	0.000825669					7.44667	0.027233					7.44667	-0.0632036
			7.45333	0.000248264					7.45333	0.0293844					7.45333	-0.0644242
			7.46	-0.00323594					7.46	0.0299489					7.46	-0.0625473
			7.46667	-0.00811633					7.46667	0.0279957					7.46667	-0.0616622
			7.47333	-0.0122948					7.47333	0.0244557					7.47333	-0.0568861
			7.48	-0.0147719					7.48	0.0205036					7.48	-0.0545057
			7.48667	-0.0132512					7.48667	0.0172686					7.48667	-0.0491193
			7.49333	-0.0133327					7.49333	0.0167193					7.49333	-0.0424511
			7.5	-0.0122088					7.5	0.0169786					7.5	-0.0365611
			7.50667	-0.0108865					7.50667	0.0195268					7.50667	-0.0298777
			7.51333	-0.00796962					7.51333	0.0232804					7.51333	-0.0249034
			7.52	-0.0081503					7.52	0.0261337					7.52	-0.0223246
			7.52667	-0.00682798					7.52667	0.0316878					7.52667	-0.020646
			7.53333	-0.0088092					7.53333	0.0360518					7.53333	-0.014756
			7.54	-0.011889					7.54	0.0408124					7.54	-0.00936961
			7.54667	-0.0147629					7.54667	0.0450543					7.54667	-0.00340337
			7.55333	-0.0171485					7.55333	0.0461224					7.55333	0.00218147
			7.56	-0.0181226					7.56	0.0476787					7.56	0.00726265
			7.56667	-0.0203022					7.56667	0.0496318					7.56667	0.013351
			7.57333	-0.0223826					7.57333	0.0497843					7.57333	0.0192257
			7.58	-0.0239594					7.58	0.0493418					7.58	0.0203091
			7.58667	-0.0256431					7.58667	0.0483957					7.58667	0.0211942
			7.59333	-0.0262205					7.59333	0.0483498					7.59333	0.022064
			7.6	-0.0258976					7.6	0.0497078					7.6	0.0208586
			7.60667	-0.0268794					7.60667	0.0511573					7.60667	0.0194396
			7.61333	-0.0285554					7.61333	0.0512183					7.61333	0.0157165
			7.62	-0.0299416					7.62	0.0543616					7.62	0.0119935
			7.62667	-0.032617					7.62667	0.0550176					7.62667	0.00967419
			7.63333	-0.0331945					7.63333	0.0566808					7.63333	0.00955218
			7.64	-0.0322765					7.64	0.0579319					7.64	0.0117342
			7.64667	-0.0326555					7.64667	0.0601901					7.64667	0.016312
			7.65333	-0.0334313					7.65333	0.0595492					7.65333	0.020905
			7.66	-0.0352142					7.66	0.0564974					7.66	0.0217748
			7.66667	-0.0350897					7.66667	0.0545595					7.66667	0.0225683
			7.67333	-0.0376736					7.67333	0.0514161					7.67333	0.0211493
			7.68	-0.0364505					7.68	0.0472656					7.68	0.0164191
			7.68667	-0.0341287					7.68667	0.0423218					7.68667	0.00981212
			7.69333	-0.0297088					7.69333	0.0408721					7.69333	0.0049904
			7.7	-0.0255865					7.7	0.0404295					7.7	0.00177085
			7.70667	-0.0234708					7.70667	0.0454801					7.70667	-0.00234896
			7.71333	-0.0227512					7.71333	0.048837					7.71333	-0.00416464
			7.72	-0.022024					7.72	0.0535977					7.72	-0.00399673
			7.72667	-0.023906					7.72667	0.0575497					7.72667	-0.00271493
			7.73333	-0.0252845					7.73333	0.0596095					7.73333	-0.00123477
			7.74	-0.0277616					7.74	0.0642634					7.74	-0.00134146
			7.74667	-0.030048					7.74667	0.0647211					7.74667	-0.00295883
			7.75333	-0.0320216					7.75333	0.0670709					7.75333	-0.00478989
			7.76	-0.0318055					7.76	0.068322					7.76	-0.00720072
			7.76667	-0.0328788					7.76667	0.0665825					7.76667	-0.0119156
			7.77333	-0.0325636					7.77333	0.0652397					7.77333	-0.0150436
			7.78	-0.0322407					7.78	0.0651023					7.78	-0.0193617
			7.78667	-0.0323222					7.78667	0.0675436					7.78667	-0.0249769
			7.79333	-0.031801					7.79333	0.0681997					7.79333	-0.0258008
			7.8	-0.0353768					7.8	0.0693593					7.8	-0.0254192
			7.80667	-0.038861					7.80667	0.0712208					7.80667	-0.0263347
			7.81333	-0.0438405					7.81333	0.074364					7.81333	-0.0267619
			7.82	-0.048019					7.82	0.075722					7.82	-0.0292796
			7.82667	-0.0509997					7.82667	0.0793841					7.82667	-0.0314921
			7.83333	-0.0532784					7.83333	0.084633					7.83333	-0.0340096
			7.84	-0.0558547					7.84	0.0890885					7.84	-0.0381294
			7.84667	-0.0584311					7.84667	0.0905533					7.84667	-0.0409523
			7.85333	-0.0607098					7.85333	0.0896072					7.85333	-0.0441718
			7.86	-0.0615924					7.86	0.089363					7.86	-0.0478949
			7.86667	-0.0605753					7.86667	0.087715					7.86667	-0.0486119
			7.87333	-0.0610535					7.87333	0.0857618					7.87333	-0.0496342
			7.88	-0.0590293					7.88	0.0872266					7.88	-0.0505497
			7.88667	-0.0548078					7.88667	0.0903851					7.88667	-0.047269
			7.89333	-0.0485874					7.89333	0.0919414					7.89333	-0.0446902
			7.9	-0.0416651					7.9	0.0961833					7.9	-0.0420961
			7.90667	-0.0348496					7.90667	0.101539					7.90667	-0.0403261
			7.91333	-0.0281257					7.91333	0.108802					7.91333	-0.0385407
			7.92	-0.0241026					7.92	0.113654					7.92	-0.0380524
			7.92667	-0.0221852					7.92667	0.120109					7.92667	-0.0372741
			7.93333	-0.0200618					7.93333	0.124473					7.93333	-0.0373045
			7.94	-0.0211427					7.94	0.128623					7.94	-0.0355192
			7.94667	-0.0238258					7.94667	0.12728					7.94667	-0.0343289
			7.95333	-0.0248991					7.95333	0.129035					7.95333	-0.0336575
			7.96	-0.0267812					7.96	0.130179					7.96	-0.0297664
			7.96667	-0.0280605					7.96667	0.130545					7.96667	-0.0240901
			7.97333	-0.0303392					7.97333	0.128592					7.97333	-0.018307
			7.98	-0.032618					7.98	0.12876					7.98	-0.0135309
			7.98667	-0.0335998					7.98667	0.131613					7.98667	-0.00814444
			7.99333	-0.0341772					7.99333	0.133368					7.99333	-0.00477219
			8	-0.034457					8	0.134619					8	-0.00518411
			8.00667	-0.0315402					8.00667	0.133978					8.00667	-0.00710672
			8.01333	-0.028013					8.01333	0.135123					8.01333	-0.0105246
			8.02	-0.0250961					8.02	0.135291					8.02	-0.0148427
			8.02667	-0.021073					8.02667	0.137335					8.02667	-0.0157582
			8.03333	-0.0199567					8.03333	0.143301					8.03333	-0.0189778
			8.04	-0.0211368					8.04	0.152945					8.04	-0.0196033
			8.04667	-0.0215158					8.04667	0.159704					8.04667	-0.0205188
			8.05333	-0.023993					8.05333	0.163855					8.05333	-0.0209459
			8.06	-0.0261725					8.06	0.167715					8.06	-0.0204576
			8.06667	-0.0286497					8.06667	0.169577					8.06667	-0.0197709
			8.07333	-0.0316303					8.07333	0.169729					8.07333	-0.0234025
			8.08	-0.031811					8.08	0.166677					8.08	-0.0228224
			8.08667	-0.0295884					8.08667	0.165533					8.08667	-0.0226393
			8.09333	-0.028968					8.09333	0.163198					8.09333	-0.0230512
			8.1	-0.0267454					8.1	0.160848					8.1	-0.0218763
			8.10667	-0.0278264					8.10667	0.161108					8.10667	-0.0235851
			8.11333	-0.0300059					8.11333	0.161855					8.11333	-0.0267131
			8.12	-0.0311861					8.12	0.164312					8.12	-0.0308329
			8.12667	-0.0315651					8.12667	0.165975					8.12667	-0.0318552
			8.13333	-0.0301436					8.13333	0.16892					8.13333	-0.0309702
			8.14	-0.0263265					8.14	0.171285					8.14	-0.0284829
			8.14667	-0.0250042					8.14667	0.169835					8.14667	-0.0300087
			8.15333	-0.02298					8.15333	0.168691					8.15333	-0.0284218
			8.16	-0.0201623					8.16	0.168645					8.16	-0.02685
			8.16667	-0.0207397					8.16667	0.1675					8.16667	-0.0230658
			8.17333	-0.0218206					8.17333	0.166051					8.17333	-0.0200749
			8.18	-0.0220013					8.18	0.164616					8.18	-0.0189
			8.18667	-0.0235782					8.18667	0.164662					8.18667	-0.0161228
			8.19333	-0.0245599					8.19333	0.166615					8.19333	-0.0129337
			8.2	-0.0264343					8.2	0.167973					8.2	-0.00936306
			8.20667	-0.0278128					8.20667	0.173131					8.20667	-0.00287801
			8.21333	-0.028497					8.21333	0.179493					8.21333	9.76E-05
			8.22	-0.0286777					8.22	0.186345					8.22	0.00298148
			8.22667	-0.025654					8.22667	0.19199					8.22667	0.00726932
			8.23333	-0.0217301					8.23333	0.197651					8.23333	0.00925302
			8.24	-0.0209113					8.24	0.2029					8.24	0.00942099
			8.24667	-0.0224882					8.24667	0.205158					8.24667	0.0105044
			8.25333	-0.0225697					8.25333	0.204716					8.25333	0.00748318
			8.26	-0.0227504					8.26	0.203266					8.26	0.00667453
			8.26667	-0.0220308					8.26667	0.201328					8.26667	0.00685775
			8.27333	-0.0198082					8.27333	0.201588					8.27333	0.0042333
			8.28	-0.0197905					8.28	0.207935					8.28	0.00281429
			8.28667	-0.0200704					8.28667	0.212101					8.28667	-0.00209904
			8.29333	-0.0223491					8.29333	0.216846					8.29333	-0.00782102
			8.3	-0.0230257					8.3	0.222202					8.3	-0.0120476
			8.30667	-0.0210091					8.30667	0.225864					8.30667	-0.0161675
			8.31333	-0.0213882					8.31333	0.230915					8.31333	-0.0184867
			8.32	-0.021462					8.32	0.235065					8.32	-0.0192954
			8.32667	-0.021246					8.32667	0.238925					8.32667	-0.0169148
			8.33333	-0.0219226					8.33333	0.238284					8.33333	-0.0142446
			8.34	-0.0229043					8.34	0.236133					8.34	-0.0104603
			8.34667	-0.0237793					8.34667	0.232684					8.34667	-0.0100788
			8.35333	-0.0239599					8.35333	0.235751					8.35333	-0.00899535
			8.36	-0.0247433					8.36	0.238208					8.36	-0.00901049
			8.36667	-0.0283191					8.36667	0.241351					8.36667	-0.00724042
			8.37333	-0.0297968					8.37333	0.245318					8.37333	-0.00595868
			8.38	-0.031778					8.38	0.248767					8.38	-0.00676727
			8.38667	-0.0338584					8.38667	0.25072					8.38667	-0.00879663
			8.39333	-0.038136					8.39333	0.254184					8.39333	-0.0143049
			8.4	-0.0407124					8.4	0.257739					8.4	-0.0325239
			8.40667	-0.0421977					8.40667	0.256793					8.40667	-0.0603406
			8.41333	-0.0445756					8.41333	0.256945					8.41333	-0.100761
			8.42	-0.0478538					8.42	0.256793					8.42	-0.155983
			8.42667	-0.0478361					8.42667	0.257449					8.42667	-0.219902
			8.43333	-0.0462086					8.43333	0.259905					8.43333	-0.285224
			8.44	-0.0463893					8.44	0.261858					8.44	-0.350944
			8.44667	-0.045067					8.44667	0.266817					8.44667	-0.417854
			8.45333	-0.0449501					8.45333	0.27318					8.45333	-0.486579
			8.46	-0.0445281					8.46	0.280428					8.46	-0.553794
			8.46667	-0.0424123					8.46667	0.287081					8.46667	-0.614326
			8.47333	-0.0394878					8.47333	0.292742					8.47333	-0.673636
			8.48	-0.0358691					8.48	0.295595					8.48	-0.728263
			8.48667	-0.032647					8.48667	0.296846					8.48667	-0.778174
			8.49333	-0.0318282					8.49333	0.298815					8.49333	-0.825599
			8.5	-0.0303076					8.5	0.300966					8.5	-0.872916
			8.50667	-0.0294812					8.50667	0.303011					8.50667	-0.917334
			8.51333	-0.0308673					8.51333	0.302477					8.51333	-0.955451
			8.52	-0.0328409					8.52	0.303926					8.52	-0.990271
			8.52667	-0.0342194					8.52667	0.304277					8.52667	-1.02189
			8.53333	-0.0383978					8.53333	0.307146					8.53333	-1.0519
			8.54	-0.041081					8.54	0.3071					8.54	-1.08213
			8.54667	-0.0425586					8.54667	0.30655					8.54667	-1.11284
			8.55333	-0.0421366					8.55333	0.307405					8.55333	-1.14617
			8.56	-0.0423173					8.56	0.30536					8.56	-1.17269
			8.56667	-0.0408958					8.56667	0.304917					8.56667	-1.19491
			8.57333	-0.0374754					8.57333	0.306169					8.57333	-1.21563
			8.58	-0.0329563					8.58	0.311524					8.58	-1.23714
			8.58667	-0.0301387					8.58667	0.313676					8.58667	-1.25806
			8.59333	-0.0296174					8.59333	0.31923					8.59333	-1.27898
			8.6	-0.0276924					8.6	0.323197					8.6	-1.2977
			8.60667	-0.0308714					8.60667	0.33014					8.60667	-1.31292
			8.61333	-0.0320516					8.61333	0.33661					8.61333	-1.32573
			8.62	-0.032835					8.62	0.341157					8.62	-1.33756
			8.62667	-0.0343126					8.62667	0.347718					8.62667	-1.35207
			8.63333	-0.0373925					8.63333	0.351365					8.63333	-1.36229
			8.64	-0.0406707					8.64	0.352021					8.64	-1.37261
			8.64667	-0.0412481					8.64667	0.352082					8.64667	-1.38503
			8.65333	-0.0415279					8.65333	0.354538					8.65333	-1.39505
			8.66	-0.0403048					8.66	0.355896					8.66	-1.40416
			8.66667	-0.0415841					8.66667	0.35875					8.66667	-1.40929
			8.67333	-0.0409637					8.67333	0.360596					8.67333	-1.4119
			8.68	-0.0407477					8.68	0.361359					8.68	-1.41173
			8.68667	-0.0412259					8.68667	0.362717					8.68667	-1.40984
			8.69333	-0.0405063					8.69333	0.361771					8.69333	-1.40807
			8.7	-0.0409845					8.7	0.363815					8.7	-1.40268
			8.70667	-0.0443619					8.70667	0.36647					8.70667	-1.3971
			8.71333	-0.046839					8.71333	0.369629					8.71333	-1.38932
			8.72	-0.0484235					8.72	0.369384					8.72	-1.38685
			8.72667	-0.0500004					8.72667	0.368743					8.72667	-1.38556
			8.73333	-0.0504786					8.73333	0.367691					8.73333	-1.38628
			8.74	-0.054062					8.74	0.370147					8.74	-1.3861
			8.74667	-0.0546394					8.74667	0.371108					8.74667	-1.38492
			8.75333	-0.052516					8.75333	0.371459					8.75333	-1.37973
			8.76	-0.0517964					8.76	0.370925					8.76	-1.37075
			8.76667	-0.0496806					8.76667	0.372573					8.76667	-1.36277
			8.77333	-0.0494569					8.77333	0.375228					8.77333	-1.35259
			8.78	-0.0507362					8.78	0.379684					8.78	-1.34511
			8.78667	-0.0507186					8.78667	0.386245					8.78667	-1.33933
			8.79333	-0.0499913					8.79333	0.390593					8.79333	-1.33664
			8.8	-0.048875					8.8	0.395049					8.8	-1.33217
			8.80667	-0.0462557					8.80667	0.40161					8.80667	-1.32828
			8.81333	-0.0438348					8.81333	0.408065					8.81333	-1.3226
			8.82	-0.0398116					8.82	0.41371					8.82	-1.31803
			8.82667	-0.0350942					8.82667	0.417266					8.82667	-1.31095
			8.83333	-0.0341687					8.83333	0.417632					8.83333	-1.30126
			8.84	-0.0320529					8.84	0.417387					8.84	-1.29418
			8.84667	-0.0282281					8.84667	0.417143					8.84667	-1.2834
			8.85333	-0.0256088					8.85333	0.416792					8.85333	-1.27262
			8.86	-0.0233862					8.86	0.417952					8.86	-1.26094
			8.86667	-0.0211637					8.86667	0.419005					8.86667	-1.25336
			8.87333	-0.0222446					8.87333	0.418059					8.87333	-1.24367
			8.88	-0.0233255					8.88	0.419813					8.88	-1.23419
			8.88667	-0.0265046					8.88667	0.420668					8.88667	-1.22571
			8.89333	-0.0303855					8.89333	0.421629					8.89333	-1.21933
			8.9	-0.0347623					8.9	0.42288					8.9	-1.21105
			8.90667	-0.0384449					8.90667	0.427137					8.90667	-1.20357
			8.91333	-0.0449198					8.91333	0.43289					8.91333	-1.1948
			8.92	-0.0480989					8.92	0.439344					8.92	-1.18561
			8.92667	-0.0500801					8.92667	0.448499					8.92667	-1.17623
			8.93333	-0.0528624					8.93333	0.454053					8.93333	-1.16295
			8.94	-0.0529363					8.94	0.46031					8.94	-1.15067
			8.94667	-0.0535213					8.94667	0.463163					8.94667	-1.13849
			8.95333	-0.0527941					8.95333	0.466321					8.95333	-1.1257
			8.96	-0.0524788					8.96	0.467374					8.96	-1.11223
			8.96667	-0.0509582					8.96667	0.465635					8.96667	-1.09955
			8.97333	-0.0515356					8.97333	0.465192					8.97333	-1.08626
			8.98	-0.0500149					8.98	0.465146					8.98	-1.07529
			8.98667	-0.0500964					8.98667	0.467603					8.98667	-1.0667
			8.99333	-0.0508721					8.99333	0.47215					8.99333	-1.05832
			9	-0.052655					9	0.479611					9	-1.05124
			9.00667	-0.0548346					9.00667	0.485455					9.00667	-1.04115
			9.01333	-0.0575101					9.01333	0.489117					9.01333	-1.03098
			9.02	-0.0591937					9.02	0.491772					9.02	-1.0235
			9.02667	-0.0626703					9.02667	0.495633					9.02667	-1.01891
			9.03333	-0.0644455					9.03333	0.498089					9.03333	-1.01723
			9.04	-0.0636267					9.04	0.500546					9.04	-1.01355
			9.04667	-0.0594053					9.04667	0.500988					9.04667	-1.00957
			9.05333	-0.054787					9.05333	0.502057					9.05333	-1.00459
			9.06	-0.0486658					9.06	0.502301					9.06	-1.0007
			9.06667	-0.0431474					9.06667	0.503857					9.06667	-0.99733
			9.07333	-0.0387275					9.07333	0.502911					9.07333	-0.99495
			9.08	-0.0376036					9.08	0.504177					9.08	-0.991364
			9.08667	-0.0376851					9.08667	0.504528					9.08667	-0.984482
			9.09333	-0.0402614					9.09333	0.503887					9.09333	-0.97641
			9.1	-0.0463396					9.1	0.507137					9.1	-0.965622
			9.10667	-0.0510216					9.10667	0.512493					9.10667	-0.95485
			9.11333	-0.0544982					9.11333	0.520351					9.11333	-0.941758
			9.12	-0.0564794					9.12	0.522304					9.12	-0.929886
			9.12667	-0.0572628					9.12667	0.524059					9.12667	-0.918793
			9.13333	-0.0581377					9.13333	0.52412					9.13333	-0.908417
			9.14	-0.0584176					9.14	0.526271					9.14	-0.89653
			9.14667	-0.0586974					9.14667	0.52563					9.14667	-0.885559
			9.15333	-0.0590765					9.15333	0.528575					9.15333	-0.876877
			9.16	-0.0565563					9.16	0.532329					9.16	-0.867889
			9.16667	-0.0558368					9.16667	0.534496					9.16667	-0.861908
			9.17333	-0.056315					9.17333	0.536144					9.17333	-0.858139
			9.18	-0.0541916					9.18	0.539195					9.18	-0.854049
			9.18667	-0.0503745					9.18667	0.542552					9.18667	-0.849166
			9.19333	-0.0468549					9.19333	0.546016					9.19333	-0.844482
			9.2	-0.0423282					9.2	0.548671					9.2	-0.836807
			9.20667	-0.0407084					9.20667	0.551021					9.20667	-0.828735
			9.21333	-0.0406907					9.21333	0.550776					9.21333	-0.818938
			9.22	-0.0451667					9.22	0.549327					9.22	-0.804565
			9.22667	-0.0478498					9.22667	0.549586					9.22667	-0.790084
			9.23333	-0.0512272					9.23333	0.548243					9.23333	-0.77661
			9.24	-0.0527049					9.24	0.546504					9.24	-0.760924
			9.24667	-0.0530839					9.24667	0.545054					9.24667	-0.748046
			9.25333	-0.053463					9.25333	0.544001					9.25333	-0.735564
			9.26	-0.0522475					9.26	0.542567					9.26	-0.723281
			9.26667	-0.0504216					9.26667	0.542414					9.26667	-0.713103
			9.27333	-0.0493053					9.27333	0.543681					9.27333	-0.70262
			9.28	-0.0495851					9.28	0.547632					9.28	-0.695342
			9.28667	-0.0525658					9.28667	0.551386					9.28667	-0.68936
			9.29333	-0.057141					9.29333	0.554743					9.29333	-0.68257
			9.3	-0.0600225					9.3	0.560099					9.3	-0.6752
			9.30667	-0.0635982					9.30667	0.561655					9.30667	-0.670317
			9.31333	-0.0680819					9.31333	0.560999					9.31333	-0.664625
			9.32	-0.0711617					9.32	0.560556					9.32	-0.659147
			9.32667	-0.0745391					9.32667	0.561716					9.32667	-0.654371
			9.33333	-0.0747198					9.33333	0.561472					9.33333	-0.646391
			9.34	-0.0752972					9.34	0.560831					9.34	-0.636106
			9.34667	-0.0754779					9.34667	0.562784					9.34667	-0.62483
			9.35333	-0.0735529					9.35333	0.564737					9.35333	-0.614744
			9.36	-0.0763352					9.36	0.564493					9.36	-0.603559
			9.36667	-0.0782172					9.36667	0.567743					9.36667	-0.593977
			9.37333	-0.0772916					9.37333	0.573007					9.37333	-0.586195
			9.38	-0.0768696					9.38	0.576059					9.38	-0.579023
			9.38667	-0.0747538					9.38667	0.579705					9.38667	-0.570447
			9.39333	-0.0729279					9.39333	0.582864					9.39333	-0.561658
			9.4	-0.0706138					9.4	0.586129					9.4	-0.552671
			9.40667	-0.0669874					9.40667	0.588784					9.40667	-0.543592
			9.41333	-0.06507					9.41333	0.58793					9.41333	-0.534513
			9.42	-0.0656474					9.42	0.586892					9.42	-0.523435
			9.42667	-0.0648286					9.42667	0.585641					9.42667	-0.513959
			9.43333	-0.0674049					9.43333	0.584695					9.43333	-0.502866
			9.44	-0.0683867					9.44	0.585259					9.44	-0.490796
			9.44667	-0.0670644					9.44667	0.588204					9.44667	-0.481412
			9.45333	-0.0684429					9.45333	0.590768					9.45333	-0.474927
			9.46	-0.0669222					9.46	0.593728					9.46	-0.467343
			9.46667	-0.0688042					9.46667	0.594079					9.46667	-0.461072
			9.47333	-0.071083					9.47333	0.594933					9.47333	-0.452984
			9.48	-0.0733617					9.48	0.595391					9.48	-0.447003
			9.48667	-0.075343					9.48667	0.596443					9.48667	-0.442425
			9.49333	-0.0773242					9.49333	0.597496					9.49333	-0.43655
			9.5	-0.0814035					9.5	0.598854					9.5	-0.43066
			9.50667	-0.0851776					9.50667	0.601708					9.50667	-0.427075
			9.51333	-0.0881583					9.51333	0.606361					9.51333	-0.420498
			9.52	-0.0874387					9.52	0.61161					9.52	-0.414715
			9.52667	-0.0866199					9.52667	0.619469					9.52667	-0.409344
			9.53333	-0.0830927					9.53333	0.625633					9.53333	-0.401852
			9.54	-0.0799775					9.54	0.62899					9.54	-0.394573
			9.54667	-0.0753516					9.54667	0.630333					9.54667	-0.383098
			9.55333	-0.0730375					9.55333	0.628502					9.55333	-0.372112
			9.56	-0.0704105					9.56	0.624443					9.56	-0.361934
			9.56667	-0.0659907					9.56667	0.6222					9.56667	-0.350948
			9.57333	-0.0623719					9.57333	0.620765					9.57333	-0.33868
			9.58	-0.0596534					9.58	0.620521					9.58	-0.330684
			9.58667	-0.0582319					9.58667	0.619666					9.58667	-0.322704
			9.59333	-0.0568104					9.59333	0.622428					9.59333	-0.317928
			9.6	-0.0588908					9.6	0.62638					9.6	-0.315242
			9.60667	-0.0645647					9.60667	0.628837					9.60667	-0.31486
			9.61333	-0.0723442					9.61333	0.629691					9.61333	-0.313884
			9.62	-0.0798262					9.62	0.629447					9.62	-0.311702
			9.62667	-0.0879033					9.62667	0.632697					9.62667	-0.307826
			9.63333	-0.0967892					9.63333	0.632254					9.63333	-0.303843
			9.64	-0.102562					9.64	0.633811					9.64	-0.29716
			9.64667	-0.10304					9.64667	0.636267					9.64667	-0.288584
			9.65333	-0.101321					9.65333	0.638816					9.65333	-0.281794
			9.66	-0.0967031					9.66	0.637885					9.66	-0.274622
			9.66667	-0.0891858					9.66667	0.63703					9.66667	-0.26974
			9.67333	-0.0829578					9.67333	0.635489					9.67333	-0.264262
			9.68	-0.0756387					9.68	0.633749					9.68	-0.260676
			9.68667	-0.0701203					9.68667	0.630698					9.68667	-0.254496
			9.69333	-0.0702017					9.69333	0.627753					9.69333	-0.250712
			9.7	-0.0701764					9.7	0.625906					9.7	-0.24824
			9.70667	-0.0746601					9.70667	0.62557					9.70667	-0.246149
			9.71333	-0.079838					9.71333	0.624518					9.71333	-0.244974
			9.72	-0.083017					9.72	0.625875					9.72	-0.245691
			9.72667	-0.0856925					9.72667	0.628424					9.72667	-0.243708
			9.73333	-0.0880781					9.73333	0.63088					9.73333	-0.239923
			9.74	-0.0910511					9.74	0.630941					9.74	-0.235147
			9.74667	-0.0975337					9.74667	0.631292					9.74667	-0.229166
			9.75333	-0.104512					9.75333	0.629659					9.75333	-0.22468
			9.76	-0.109293					9.76	0.628515					9.76	-0.22001
			9.76667	-0.115471					9.76667	0.628866					9.76667	-0.216028
			9.77333	-0.118253					9.77333	0.628713					9.77333	-0.21174
			9.78	-0.118228					9.78	0.632467					9.78	-0.205957
			9.78667	-0.118607					9.78667	0.635625					9.78667	-0.202081
			9.79333	-0.117086					9.79333	0.640584					9.79333	-0.204095
			9.8	-0.113567					9.8	0.644933					9.8	-0.204614
			9.80667	-0.110245					9.80667	0.649801					9.80667	-0.204431
			9.81333	-0.107428					9.81333	0.652547					9.81333	-0.202554
			9.82	-0.108509					9.82	0.655797					9.82	-0.198968
			9.82667	-0.111787					9.82667	0.654454					9.82667	-0.194497
			9.83333	-0.114966					9.83333	0.652211					9.83333	-0.190118
			9.84	-0.118145					9.84	0.647878					9.84	-0.186135
			9.84667	-0.122621					9.84667	0.64182					9.84667	-0.180855
			9.85333	-0.125403					9.85333	0.634984					9.85333	-0.174264
			9.86	-0.128582					9.86	0.628133					9.86	-0.168892
			9.86667	-0.131662					9.86667	0.621892					9.86667	-0.167611
			9.87333	-0.132842					9.87333	0.618352					9.87333	-0.167733
			9.88	-0.132321					9.88	0.615208					9.88	-0.167351
			9.88667	-0.130899					9.88667	0.616459					9.88667	-0.16877
			9.89333	-0.132476					9.89333	0.618016					9.89333	-0.172081
			9.9	-0.132756					9.9	0.617665					9.9	-0.172508
			9.90667	-0.131037					9.90667	0.617222					9.90667	-0.171715
			9.91333	-0.129715					9.91333	0.61858					9.91333	-0.17234
			9.92	-0.129293					9.92	0.622135					9.92	-0.17086
			9.92667	-0.129878					9.92667	0.625691					9.92667	-0.169075
			9.93333	-0.132057					9.93333	0.629841					9.93333	-0.166404
			9.94	-0.136434					9.94	0.632694					9.94	-0.164924
			9.94667	-0.14471					9.94667	0.634861					9.94667	-0.166832
			9.95333	-0.148392					9.95333	0.638614					9.95333	-0.166954
			9.96	-0.152075					9.96	0.644565					9.96	-0.170082
			9.96667	-0.158252					9.96667	0.649128					9.96667	-0.175788
			9.97333	-0.166726					9.97333	0.651981					9.97333	-0.180015
			9.98	-0.170012					9.98	0.649433					9.98	-0.182624
			9.98667	-0.170788					9.98667	0.647388					9.98667	-0.184653
			9.99333	-0.170869					9.99333	0.643146					9.99333	-0.187171
			10	-0.169448					10	0.640994					10	-0.187186
			10.0067	-0.167729					10.0067	0.637058					10.0067	-0.187613
			10.0133	-0.166406					10.0133	0.63251					10.0133	-0.187034
			10.02	-0.165587					10.02	0.627368					10.02	-0.188849
			10.0267	-0.163563					10.0267	0.623325					10.0267	-0.188163
			10.0333	-0.161943					10.0333	0.621677					10.0333	-0.185187
			10.04	-0.159522					10.04	0.620135					10.04	-0.18711
			10.0467	-0.159703					10.0467	0.621188					10.0467	-0.185919
			10.0533	-0.158778					10.0533	0.622241					10.0533	-0.186545
			10.06	-0.15496					10.06	0.622287					10.06	-0.184866
			10.0667	-0.154439					10.0667	0.621554					10.0667	-0.185278
			10.0733	-0.153918					10.0733	0.622805					10.0733	-0.182501
			10.08	-0.153					10.08	0.621157					10.08	-0.17922
			10.0867	-0.155279					10.0867	0.618121					10.0867	-0.177542
			10.0933	-0.158557					10.0933	0.615878					10.0933	-0.177649
			10.1	-0.163437					10.1	0.611132					10.1	-0.182379
			10.1067	-0.167219					10.1067	0.608584					10.1067	-0.181997
			10.1133	-0.170398					10.1133	0.606432					10.1133	-0.186911
			10.12	-0.171876					10.12	0.608385					10.12	-0.189733
			10.1267	-0.170653					10.1267	0.611254					10.1267	-0.190756
			10.1333	-0.165531					10.1333	0.613009					10.1333	-0.194372
			10.14	-0.163209					10.14	0.615953					10.14	-0.195989
			10.1467	-0.163794					10.1467	0.619219					10.1467	-0.199804
			10.1533	-0.164974					10.1533	0.618761					10.1533	-0.201024
			10.16	-0.166551					10.16	0.619127					10.16	-0.199346
			10.1667	-0.167029					10.1667	0.622576					10.1667	-0.197866
			10.1733	-0.168011					10.1733	0.624727					10.1733	-0.196981
			10.18	-0.17119					10.18	0.625795					10.18	-0.196096
			10.1867	-0.171867					10.1867	0.625551					10.1867	-0.198827
			10.1933	-0.174847					10.1933	0.626298					10.1933	-0.200933
			10.2	-0.175425					10.2	0.626451					10.2	-0.20136
			10.2067	-0.172905					10.2067	0.625108					10.2067	-0.202977
			10.2133	-0.171582					10.2133	0.622468					10.2133	-0.200993
			10.22	-0.172465					10.22	0.620225					10.22	-0.19991
			10.2267	-0.174339					10.2267	0.615373					10.2267	-0.199437
			10.2333	-0.178022					10.2333	0.610536					10.2333	-0.199452
			10.24	-0.179904					10.24	0.607286					10.24	-0.197865
			10.2467	-0.18068					10.2467	0.605134					10.2467	-0.196385
			10.2533	-0.182363					10.2533	0.603501					10.2533	-0.195607
			10.26	-0.186138					10.26	0.599946					10.26	-0.196232
			10.2667	-0.189217					10.2667	0.598405					10.2667	-0.195546
			10.2733	-0.192496					10.2733	0.597565					10.2733	-0.196766
			10.28	-0.194675					10.28	0.596223					10.28	-0.199284
			10.2867	-0.195756					10.2867	0.593171					10.2867	-0.199299
			10.2933	-0.196433					10.2933	0.591935					10.2933	-0.198231
			10.3	-0.197414					10.3	0.589676					10.3	-0.198841
			10.3067	-0.200494					10.3067	0.589936					10.3067	-0.199955
			10.3133	-0.200477					10.3133	0.592499					10.3133	-0.199177
			10.32	-0.201855					10.32	0.595749					10.32	-0.199894
			10.3267	-0.201532					10.3267	0.60051					10.3267	-0.199726
			10.3333	-0.203712					10.3333	0.605454					10.3333	-0.198734
			10.34	-0.204594					10.34	0.608917					10.34	-0.19765
			10.3467	-0.204569					10.3467	0.614975					10.3467	-0.196079
			10.3533	-0.20755					10.3533	0.616928					10.3533	-0.194888
			10.36	-0.210027					10.36	0.618988					10.36	-0.193515
			10.3667	-0.213709					10.3667	0.620941					10.3667	-0.191333
			10.3733	-0.217987					10.3733	0.621689					10.3733	-0.191852
			10.38	-0.226568					10.38	0.619949					10.38	-0.194278
			10.3867	-0.232646					10.3867	0.617004					10.3867	-0.19469
			10.3933	-0.236329					10.3933	0.613556					10.3933	-0.195605
			10.4	-0.239508					10.4	0.609512					10.4	-0.197833
			10.4067	-0.240886					10.4067	0.604965					10.4067	-0.19884
			10.4133	-0.240563					10.4133	0.599822					10.4133	-0.196368
			10.42	-0.237044					10.42	0.596984					10.42	-0.19588
			10.4267	-0.233722					10.4267	0.590835					10.4267	-0.19501
			10.4333	-0.231805					10.4333	0.584991					10.4333	-0.195818
			10.44	-0.230582					10.44	0.578948					10.44	-0.19974
			10.4467	-0.229961					10.4467	0.575301					10.4467	-0.201556
			10.4533	-0.228937					10.4533	0.573256					10.4533	-0.205782
			10.46	-0.227721					10.46	0.570815					10.46	-0.208407
			10.4667	-0.2244					10.4667	0.569671					10.4667	-0.207125
			10.4733	-0.22278					10.4733	0.571914					10.4733	-0.210131
			10.48	-0.220855					10.48	0.574675					10.48	-0.21216
			10.4867	-0.222234					10.4867	0.577834					10.4867	-0.209673
			10.4933	-0.221415					10.4933	0.579192					10.4933	-0.206987
			10.5	-0.221794					10.5	0.581938					10.5	-0.201509
			10.5067	-0.224576					10.5067	0.585204					10.5067	-0.196535
			10.5133	-0.225649					10.5133	0.586745					10.5133	-0.193254
			10.52	-0.225731					10.52	0.586501					10.52	-0.188966
			10.5267	-0.225408					10.5267	0.583357					10.5267	-0.188097
			10.5333	-0.226993					10.5333	0.58322					10.5333	-0.192613
			10.54	-0.228768					10.54	0.581572					10.54	-0.195131
			10.5467	-0.231352					10.5467	0.579527					10.5467	-0.19954
			10.5533	-0.232127					10.5533	0.578382					10.5533	-0.202958
			10.56	-0.233605					10.56	0.576246					10.56	-0.205491
			10.5667	-0.236288					10.5667	0.570799					10.5667	-0.207002
			10.5733	-0.236065					10.5733	0.565046					10.5733	-0.20363
			10.58	-0.236444					10.58	0.560209					10.58	-0.19954
			10.5867	-0.236426					10.5867	0.556761					10.5867	-0.195268
			10.5933	-0.233303					10.5933	0.552915					10.5933	-0.188279
			10.6	-0.231882					10.6	0.54907					10.6	-0.183305
			10.6067	-0.232062					10.6067	0.550932					10.6067	-0.180421
			10.6133	-0.234944					10.6133	0.554487					10.6133	-0.178635
			10.62	-0.237825					10.62	0.55644					10.62	-0.176652
			10.6267	-0.242797					10.6267	0.557889					10.6267	-0.177979
			10.6333	-0.245877					10.6333	0.55824					10.6333	-0.178498
			10.64	-0.251963					10.64	0.557401					10.64	-0.180115
			10.6467	-0.254242					10.6467	0.556562					10.6467	-0.179932
			10.6533	-0.25282					10.6533	0.556714					10.6533	-0.180649
			10.66	-0.249095					10.66	0.559064					10.66	-0.181564
			10.6667	-0.242874					10.6667	0.560117					10.6667	-0.181091
			10.6733	-0.237356					10.6733	0.561871					10.6733	-0.181412
			10.68	-0.230235					10.68	0.561429					10.68	-0.182922
			10.6867	-0.225312					10.6867	0.561993					10.6867	-0.184051
			10.6933	-0.219992					10.6933	0.560544					10.6933	-0.180862
			10.7	-0.216975					10.7	0.556805					10.7	-0.179779
			10.7067	-0.212853					10.7067	0.550656					10.7067	-0.177704
			10.7133	-0.215529					10.7133	0.544613					10.7133	-0.176422
			10.72	-0.220111					10.72	0.539059					10.72	-0.175537
			10.7267	-0.225793					10.7267	0.535717					10.7267	-0.179458
			10.7333	-0.232169					10.7333	0.534069					10.7333	-0.184081
			10.74	-0.235546					10.74	0.532528					10.74	-0.188003
			10.7467	-0.23813					10.7467	0.533779					10.7467	-0.190612
			10.7533	-0.238807					10.7533	0.534039					10.7533	-0.192336
			10.76	-0.238285					10.76	0.535					10.76	-0.194457
			10.7667	-0.235369					10.7667	0.535748					10.7667	-0.195678
			10.7733	-0.231345					10.7733	0.536312					10.7733	-0.1949
			10.78	-0.224621					10.78	0.53416					10.78	-0.195113
			10.7867	-0.220003					10.7867	0.532619					10.7867	-0.193526
			10.7933	-0.216087					10.7933	0.530773					10.7933	-0.192748
			10.8	-0.211659					10.8	0.528225					10.8	-0.192366
			10.8067	-0.210139					10.8067	0.526683					10.8067	-0.191191
			10.8133	-0.208321					10.8133	0.524746					10.8133	-0.19081
			10.82	-0.205404					10.82	0.522594					10.82	-0.188033
			10.8267	-0.208278					10.8267	0.521144					10.8267	-0.185439
			10.8333	-0.210656					10.8333	0.519908					10.8333	-0.182265
			10.84	-0.21224					10.84	0.522563					10.84	-0.179076
			10.8467	-0.211215					10.8467	0.52621					10.8467	-0.177809
			10.8533	-0.209695					10.8533	0.528773					10.8533	-0.175413
			10.86	-0.207976					10.86	0.531718					10.86	-0.174543
			10.8667	-0.208858					10.8667	0.534373					10.8667	-0.174055
			10.8733	-0.210534					10.8733	0.533442					10.8733	-0.176283
			10.88	-0.209715					10.88	0.530192					10.88	-0.177
			10.8867	-0.20879					10.8867	0.527842					10.8867	-0.178221
			10.8933	-0.20807					10.8933	0.523799					10.8933	-0.178434
			10.9	-0.209754					10.9	0.521754					10.9	-0.176756
			10.9067	-0.211628					10.9067	0.519908					10.9067	-0.172575
			10.9133	-0.213213					10.9133	0.517466					10.9133	-0.16789
			10.92	-0.214294					10.92	0.515223					10.92	-0.164014
			10.9267	-0.216069					10.9267	0.513773					10.9267	-0.161329
			10.9333	-0.217249					10.9333	0.51533					10.9333	-0.156949
			10.94	-0.217826					10.94	0.516489					10.94	-0.155164
			10.9467	-0.218511					10.9467	0.518549					10.9467	-0.154187
			10.9533	-0.216189					10.9533	0.517206					10.9533	-0.15231
			10.96	-0.213867					10.96	0.51745					10.96	-0.152921
			10.9667	-0.210744					10.9667	0.517313					10.9667	-0.152539
			10.9733	-0.210521					10.9733	0.516962					10.9733	-0.148068
			10.98	-0.211106					10.98	0.517725					10.98	-0.142682
			10.9867	-0.208585					10.9867	0.517481					10.9867	-0.135403
			10.9933	-0.205066					10.9933	0.516535					10.9933	-0.130215
			11	-0.20424					11	0.516382					11	-0.129635
			11.0067	-0.203024					11.0067	0.519235					11.0067	-0.130551
			11.0133	-0.203502					11.0133	0.518396					11.0133	-0.133374
			11.02	-0.205377					11.02	0.516748					11.02	-0.139492
			11.0267	-0.202757					11.0267	0.513299					11.0267	-0.143719
			11.0333	-0.200741					11.0333	0.514657					11.0333	-0.146633
			11.04	-0.197519					11.04	0.516015					11.04	-0.149853
			11.0467	-0.196593					11.0467	0.519479					11.0467	-0.148464
			11.0533	-0.198475					11.0533	0.520822					11.0533	-0.145992
			11.06	-0.196352					11.06	0.522485					11.06	-0.144009
			11.0667	-0.191131					11.0667	0.522439					11.0667	-0.142422
			11.0733	-0.185712					11.0733	0.524591					11.0733	-0.141445
			11.08	-0.18059					11.08	0.528756					11.08	-0.141765
			11.0867	-0.174369					11.0867	0.530007					11.0867	-0.139889
			11.0933	-0.167951					11.0933	0.532464					11.0933	-0.141597
			11.1	-0.161028					11.1	0.529916					11.1	-0.140621
			11.1067	-0.154213					11.1067	0.529168					11.1067	-0.138042
			11.1133	-0.149991					11.1133	0.525719					11.1133	-0.137569
			11.12	-0.14387					11.12	0.522881					11.12	-0.133083
			11.1267	-0.140946					11.1267	0.519341					11.1267	-0.127101
			11.1333	-0.138128					11.1333	0.515084					11.1333	-0.123821
			11.14	-0.134105					11.14	0.513451					11.14	-0.121638
			11.1467	-0.129387					11.1467	0.513909					11.1467	-0.119563
			11.1533	-0.128065					11.1533	0.513359					11.1533	-0.120769
			11.16	-0.129344					11.16	0.512505					11.16	-0.119197
			11.1667	-0.128427					11.1667	0.514672					11.1667	-0.120814
			11.1733	-0.127203					11.1733	0.514717					11.1733	-0.120326
			11.18	-0.126881					11.18	0.51458					11.18	-0.119349
			11.1867	-0.126764					11.1867	0.512428					11.1867	-0.119471
			11.1933	-0.122443					11.1933	0.512688					11.1933	-0.117793
			11.2	-0.119122					11.2	0.513451					11.2	-0.115305
			11.2067	-0.116701					11.2067	0.514198					11.2067	-0.113123
			11.2133	-0.115279					11.2133	0.517051					11.2133	-0.110148
			11.22	-0.112355					11.22	0.523704					11.22	-0.107966
			11.2267	-0.110636					11.2267	0.52996					11.2267	-0.105784
			11.2333	-0.109718					11.2333	0.536918					11.2333	-0.103205
			11.24	-0.107793					11.24	0.544471					11.24	-0.100519
			11.2467	-0.103579					11.2467	0.550025					11.2467	-0.0977421
			11.2533	-0.100853					11.2533	0.554389					11.2533	-0.0950565
			11.26	-0.095136					11.26	0.552039					11.26	-0.0942783
			11.2667	-0.0892131					11.2667	0.55059					11.2667	-0.0935
			11.2733	-0.0832903					11.2733	0.546546					11.2733	-0.0972231
			11.28	-0.077871					11.28	0.545905					11.28	-0.100931
			11.2867	-0.0765487					11.2867	0.545768					11.2867	-0.102152
			11.2933	-0.0753332					11.2933	0.54592					11.2933	-0.103174
			11.3	-0.0760098					11.3	0.546073					11.3	-0.102899
			11.3067	-0.0768924					11.3067	0.546729					11.3067	-0.104013
			11.3133	-0.0757684					11.3133	0.548178					11.3133	-0.105325
			11.32	-0.0748504					11.32	0.550345					11.32	-0.106454
			11.3267	-0.0743292					11.3267	0.554892					11.3267	-0.106271
			11.3333	-0.0708096					11.3333	0.557349					11.3333	-0.102792
			11.34	-0.0675876					11.34	0.556906					11.34	-0.0973139
			11.3467	-0.0662653					11.3467	0.558066					11.3467	-0.0933314
			11.3533	-0.0638443					11.3533	0.559409					11.3533	-0.0896386
			11.36	-0.0615226					11.36	0.560568					11.36	-0.0880669
			11.3667	-0.0583005					11.3667	0.561224					11.3667	-0.0859764
			11.3733	-0.0542851					11.3733	0.564886					11.3733	-0.0846031
			11.38	-0.04956					11.38	0.569433					11.38	-0.0850149
			11.3867	-0.0423402					11.3867	0.571798					11.3867	-0.0872427
			11.3933	-0.0376228					11.3933	0.573645					11.3933	-0.0900654
			11.4	-0.0355986					11.4	0.577505					11.4	-0.0969777
			11.4067	-0.0332768					11.4067	0.581762					11.4067	-0.103005
			11.4133	-0.0328548					11.4133	0.584112					11.4133	-0.107109
			11.42	-0.0321352					11.42	0.586767					11.42	-0.110237
			11.4267	-0.031614					11.4267	0.590627					11.4267	-0.107857
			11.4333	-0.0288955					11.4333	0.592779					11.4333	-0.10717
			11.44	-0.0244756					11.44	0.591833					11.44	-0.106194
			11.4467	-0.0229549					11.4467	0.590993					11.4467	-0.105812
			11.4533	-0.0202364					11.4533	0.591039					11.4533	-0.104225
			11.46	-0.01941					11.46	0.589193					11.46	-0.105354
			11.4667	-0.0158905					11.4667	0.58785					11.4667	-0.104667
			11.4733	-0.0158728					11.4733	0.584813					11.4733	-0.107994
			11.48	-0.014848					11.48	0.581472					11.48	-0.109901
			11.4867	-0.015227					11.4867	0.577321					11.4867	-0.11132
			11.4933	-0.0161096					11.4933	0.573171					11.4933	-0.113151
			11.5	-0.0174881					11.5	0.567723					11.5	-0.110969
			11.5067	-0.016471					11.5067	0.56078					11.5067	-0.107887
			11.5133	-0.0131498					11.5133	0.555943					11.5133	-0.105903
			11.52	-0.0127277					11.52	0.552403					11.52	-0.104926
			11.5267	-0.0108027					11.5267	0.551747					11.5267	-0.105247
			11.5333	-0.0103883					11.5333	0.55251					11.5333	-0.107459
			11.54	-0.00696786					11.54	0.552556					11.54	-0.112372
			11.5467	-0.0044401					11.5467	0.554112					11.5467	-0.122702
			11.5533	-0.0052235					11.5533	0.555577					11.5533	-0.133811
			11.56	-0.00560254					11.56	0.555226					11.56	-0.145636
			11.5667	-0.00848402					11.5667	0.556385					11.5667	-0.154959
			11.5733	-0.011663					11.5733	0.556645					11.5733	-0.162177
			11.58	-0.014041					11.58	0.554188					11.58	-0.166098
			11.5867	-0.0164189					11.5867	0.550251					11.5867	-0.166113
			11.5933	-0.0174007					11.5933	0.545902					11.5933	-0.166037
			11.6	-0.0164751					11.6	0.54636					11.6	-0.165747
			11.6067	-0.0122613					11.6067	0.545612					11.6067	-0.161764
			11.6133	-0.00943595					11.6133	0.543476					11.6133	-0.157187
			11.62	-0.00381829					11.62	0.543232					11.62	-0.156012
			11.6267	0.00130347					11.6267	0.542988					11.6267	-0.155325
			11.6333	0.00372441					11.6333	0.54433					11.6333	-0.160742
			11.64	0.00104892					11.64	0.54549					11.64	-0.165258
			11.6467	-0.00263364					11.6467	0.547046					11.6467	-0.173376
			11.6533	-0.00581267					11.6533	0.5461					11.6533	-0.181997
			11.66	-0.0122952					11.66	0.543353					11.66	-0.188314
			11.6667	-0.0185718					11.6667	0.544406					11.6667	-0.196539
			11.6733	-0.0225519					11.6733	0.546771					11.6733	-0.201162
			11.68	-0.0225266					11.68	0.549716					11.68	-0.206884
			11.6867	-0.0239127					11.6867	0.552585					11.6867	-0.211202
			11.6933	-0.0271909					11.6933	0.553729					11.6933	-0.216314
			11.7	-0.0292713					11.7	0.555896					11.7	-0.223241
			11.7067	-0.0340449					11.7067	0.558047					11.7067	-0.22965
			11.7133	-0.0384294					11.7133	0.561206					11.7133	-0.237966
			11.72	-0.0438057					11.72	0.566256					11.72	-0.245092
			11.7267	-0.049983					11.7267	0.567004					11.7267	-0.253011
			11.7333	-0.0572667					11.7333	0.563967					11.7333	-0.259831
			11.74	-0.0643443					11.74	0.559024					11.74	-0.267552
			11.7467	-0.0723222					11.7467	0.554476					11.7467	-0.274968
			11.7533	-0.0800026					11.7533	0.548434					11.7533	-0.280385
			11.76	-0.0871795					11.76	0.542788					11.76	-0.286412
			11.7667	-0.0940587					11.7667	0.537447					11.7667	-0.290929
			11.7733	-0.0997402					11.7733	0.534991					11.7733	-0.292943
			11.78	-0.109618					11.78	0.530855					11.78	-0.294667
			11.7867	-0.119099					11.7867	0.523104					11.7867	-0.297184
			11.7933	-0.126077					11.7933	0.518862					11.7933	-0.298893
			11.8	-0.133155					11.8	0.516314					11.8	-0.30222
			11.8067	-0.139538					11.8067	0.511766					11.8067	-0.303242
			11.8133	-0.143015					11.8133	0.506426					11.8133	-0.304463
			11.82	-0.147094					11.82	0.502382					11.82	-0.30788
			11.8267	-0.152272					11.8267	0.498934					11.8267	-0.312488
			11.8333	-0.161051					11.8333	0.491701					11.8333	-0.317417
			11.84	-0.169037					11.84	0.488649					11.84	-0.323734
			11.8467	-0.176412					11.8467	0.486101					11.8467	-0.327457
			11.8533	-0.186595					11.8533	0.482957					11.8533	-0.331363
			11.86	-0.197067					11.86	0.47661					11.86	-0.334186
			11.8667	-0.205648					11.8667	0.472475					11.8667	-0.336002
			11.8733	-0.214831					11.8733	0.473222					11.8733	-0.337421
			11.88	-0.225708					11.88	0.471879					11.88	-0.338046
			11.8867	-0.237089					11.8867	0.470033					11.8867	-0.338367
			11.8933	-0.249866					11.8933	0.469285					11.8933	-0.337482
			11.9	-0.262849					11.9	0.469743					11.9	-0.336002
			11.9067	-0.278029					11.9067	0.465608					11.9067	-0.332919
			11.9133	-0.288501					11.9133	0.46396					11.9133	-0.328738
			11.92	-0.299684					11.92	0.461106					11.92	-0.324267
			11.9267	-0.307166					11.9267	0.457475					11.9267	-0.320773
			11.9333	-0.313343					11.9333	0.452317					11.9333	-0.316806
			11.94	-0.321123					11.94	0.44838					11.94	-0.31232
			11.9467	-0.328299					11.9467	0.448426					11.9467	-0.308535
			11.9533	-0.339383					11.9533	0.447388					11.9533	-0.304354
			11.96	-0.348459					11.96	0.447144					11.96	-0.29938
			11.9667	-0.36074					11.9667	0.447098					11.9667	-0.2923
			11.9733	-0.372716					11.9733	0.446656					11.9733	-0.284106
			11.98	-0.384096					11.98	0.440903					11.98	-0.275133
			11.9867	-0.393074					11.9867	0.437867					11.9867	-0.264452
			11.9933	-0.40196					11.9933	0.435517					11.9933	-0.253268
			12	-0.408236					12	0.434174					12	-0.242083
			12.0067	-0.414215					12.0067	0.43013					12.0067	-0.226015
			12.0133	-0.422391					12.0133	0.427383					12.0133	-0.207232
			12.02	-0.429973					12.02	0.424835					12.02	-0.18944
			12.0267	-0.441353					12.0267	0.4207					12.0267	-0.171358
			12.0333	-0.449232					12.0333	0.416244					12.0333	-0.152788
			12.04	-0.459316					12.04	0.413513					12.04	-0.129808
			12.0467	-0.467889					12.0467	0.411255					12.0467	-0.104326
			12.0533	-0.472174					12.0533	0.408111					12.0533	-0.0743424
			12.06	-0.47475					12.06	0.405471					12.06	-0.0418564
			12.0667	-0.476129					12.0667	0.403121					12.0667	-0.0087752
			12.0733	-0.479209					12.0733	0.401687					12.0733	0.0236955
			12.08	-0.480587					12.08	0.399932					12.08	0.0571887
			12.0867	-0.48427					12.0867	0.399093					12.0867	0.0933673
			12.0933	-0.488547					12.0933	0.397643					12.0933	0.128142
			12.1	-0.492123					12.1	0.397506					12.1	0.167922
			12.1067	-0.496607					12.1067	0.397552					12.1067	0.208114
			12.1133	-0.501785					12.1133	0.396209					12.1133	0.252791
			12.12	-0.509564					12.12	0.396377					12.12	0.296264
			12.1267	-0.515444					12.1267	0.397231					12.1267	0.343551
			12.1333	-0.52182					12.1333	0.398986					12.1333	0.390533
			12.14	-0.5258					12.14	0.400328					12.14	0.437606
			12.1467	-0.528277					12.1467	0.400389					12.1467	0.485
			12.1533	-0.52636					12.1533	0.401351					12.1533	0.530777
			12.16	-0.52374					12.16	0.403304					12.16	0.57875
			12.1667	-0.52122					12.1667	0.403151					12.1667	0.62474
			12.1733	-0.517495					12.1733	0.405806					12.1733	0.672714
			12.18	-0.518179					12.18	0.408263					12.18	0.721405
			12.1867	-0.519054					12.1867	0.412123					12.1867	0.771972
			12.1933	-0.521538					12.1933	0.416472					12.1933	0.818954
			12.2	-0.523214					12.2	0.421431					12.2	0.870346
			12.2067	-0.526897					12.2067	0.428892					12.2067	0.920517
			12.2133	-0.52797					12.2133	0.438139					12.2133	0.967804
			12.22	-0.528151					12.22	0.446394					12.22	1.01518
			12.2267	-0.528034					12.2267	0.453459					12.2267	1.06067
			12.2333	-0.527513					12.2333	0.461409					12.2333	1.10394
			12.24	-0.524489					12.24	0.468962					12.24	1.14952
			12.2467	-0.525471					12.2467	0.479917					12.2467	1.19341
			12.2533	-0.52495					12.2533	0.488279					12.2533	1.2365
			12.26	-0.523132					12.26	0.500837					12.26	1.27786
			12.2667	-0.520108					12.2667	0.512891					12.2667	1.31516
			12.2733	-0.514284					12.2733	0.523237					12.2733	1.35204
			12.28	-0.507568					12.28	0.535902					12.28	1.38942
			12.2867	-0.498448					12.2867	0.547254					12.2867	1.42369
			12.2933	-0.488528					12.2933	0.558103					12.2933	1.45567
			12.3	-0.476204					12.3	0.569562					12.3	1.48506
			12.3067	-0.468084					12.3067	0.58032					12.3067	1.50984
			12.3133	-0.45766					12.3133	0.59097					12.3133	1.53533
			12.32	-0.45324					12.32	0.603528					12.32	1.5598
			12.3267	-0.447019					12.3267	0.616986					12.3267	1.58338
			12.3333	-0.439899					12.3333	0.631543					12.3333	1.60866
			12.34	-0.431977					12.34	0.647199					12.34	1.63315
			12.3467	-0.423758					12.3467	0.666455					12.3467	1.65822
			12.3533	-0.413036					12.3533	0.687299					12.3533	1.68581
			12.36	-0.403619					12.36	0.708462					12.36	1.71169
			12.3667	-0.392897					12.3667	0.727612					12.3667	1.73937
			12.3733	-0.382076					12.3733	0.746564					12.3733	1.76575
			12.38	-0.371957					12.38	0.762631					12.38	1.79042
			12.3867	-0.358832					12.3867	0.779187					12.3867	1.81441
			12.3933	-0.347317					12.3933	0.795041					12.3933	1.83939
			12.4	-0.333894					12.4	0.813092					12.4	1.86588
			12.4067	-0.31887					12.4067	0.831448					12.4067	1.89466
			12.4133	-0.307751					12.4133	0.849102					12.4133	1.92374
			12.42	-0.294733					12.42	0.869457					12.42	1.95662
			12.4267	-0.281311					12.4267	0.888317					12.4267	1.99219
			12.4333	-0.268094					12.4333	0.907162					12.4333	2.02788
			12.44	-0.25207					12.44	0.924618					12.44	2.06685
			12.4467	-0.239052					12.4467	0.94128					12.4467	2.10494
			12.4533	-0.224729					12.4533	0.956325					12.4533	2.14531
			12.46	-0.208407					12.46	0.972393					12.46	2.1825
			12.4667	-0.192688					12.4667	0.98724					12.4667	2.21977
			12.4733	-0.176367					12.4733	1.0023					12.4733	2.25766
			12.48	-0.158046					12.48	1.01965					12.48	2.29634
			12.4867	-0.141022					12.4867	1.03961					12.4867	2.33753
			12.4933	-0.122503					12.4933	1.06187					12.4933	2.3797
			12.5	-0.103984					12.5	1.08541					12.5	2.42168
			12.5067	-0.0856638					12.5067	1.10748					12.5067	2.46326
			12.5133	-0.0678391					12.5133	1.12753					12.5133	2.50635
			12.52	-0.051525					12.52	1.14489					12.52	2.55092
			12.5267	-0.0391019					12.5267	1.16204					12.5267	2.59751
			12.5333	-0.0274799					12.5333	1.17889					12.5333	2.64399
			12.54	-0.0157588					12.54	1.19406					12.54	2.68837
			12.5467	-0.00293896					12.5467	1.21151					12.5467	2.73496
			12.5533	0.0124825					12.5533	1.22886					12.5533	2.77983
			12.56	0.0285066					12.56	1.24932					12.56	2.82541
			12.5667	0.0483226					12.5667	1.27337					12.5667	2.87
			12.5733	0.0715413					12.5733	1.29943					12.5733	2.91257
			12.58	0.0978651					12.58	1.32908					12.58	2.95086
			12.5867	0.122884					12.5867	1.36054					12.5867	2.98864
			12.5933	0.150505					12.5933	1.3892					12.5933	3.02512
			12.6	0.178927					12.6	1.41834					12.6	3.0615
			12.6067	0.203847					12.6067	1.44351					12.6067	3.09609
			12.6133	0.21997					12.6133	1.46736					12.6133	3.12166
			12.62	0.224589					12.62	1.49052					12.62	3.14624
			12.6267	0.214307					12.6267	1.51357					12.6267	3.17003
			12.6333	0.187232					12.6333	1.53613					12.6333	3.1933
			12.64	0.148653					12.64	1.55947					12.64	3.21428
			12.6467	0.100369					12.6467	1.58354					12.6467	3.23227
			12.6533	0.0499945					12.6533	1.60919					12.6533	3.24865
			12.66	-0.0030884					12.66	1.63755					12.66	3.26123
			12.6667	-0.0588645					12.6667	1.6654					12.6667	3.26981
			12.6733	-0.115945					12.6733	1.69065					12.6733	3.27459
			12.68	-0.169524					12.68	1.71311					12.68	3.27947
			12.6867	-0.220806					12.6867	1.73187					12.6867	3.27855
			12.6933	-0.270082					12.6933	1.74893					12.6933	3.27604
			12.7	-0.317359					12.7	1.76318					12.7	3.27262
			12.7067	-0.362141					12.7067	1.77493					12.7067	3.2641
			12.7133	-0.405123					12.7133	1.78478					12.7133	3.25298
			12.72	-0.448402					12.72	1.79594					12.72	3.23856
			12.7267	-0.490079					12.7267	1.80731					12.7267	3.21964
			12.7333	-0.529055					12.7333	1.81866					12.7333	3.19672
			12.74	-0.562034					12.74	1.8299					12.74	3.17009
			12.7467	-0.595517					12.7467	1.83677					12.7467	3.13918
			12.7533	-0.629397					12.7533	1.83952					12.7533	3.10436
			12.76	-0.662178					12.76	1.83848					12.76	3.06585
			12.7667	-0.696256					12.7667	1.83463					12.7667	3.02553
			12.7733	-0.729938					12.7733	1.82949					12.7733	2.9838
			12.78	-0.759713					12.78	1.82205					12.78	2.93889
			12.7867	-0.788893					12.7867	1.8126					12.7867	2.88987
			12.7933	-0.814769					12.7933	1.80366					12.7933	2.84055
			12.8	-0.842751					12.8	1.79461					12.8	2.79124
			12.8067	-0.871031					12.8067	1.78346					12.8067	2.73781
			12.8133	-0.899113					12.8133	1.77361					12.8133	2.68809
			12.82	-0.92489					12.82	1.76357					12.82	2.63997
			12.8267	-0.947966					12.8267	1.75182					12.8267	2.59235
			12.8333	-0.967152					12.8333	1.73988					12.8333	2.54363
			12.84	-0.986124					12.84	1.72364					12.84	2.49642
			12.8467	-1.00651					12.8467	1.7089					12.8467	2.44691
			12.8533	-1.02739					12.8533	1.68736					12.8533	2.39619
			12.86	-1.04856					12.86	1.6639					12.86	2.34516
			12.8667	-1.07095					12.8667	1.63866					12.8667	2.29075
			12.8733	-1.09163					12.8733	1.61102					12.8733	2.23623
			12.88	-1.1104					12.88	1.58077					12.88	2.1804
			12.8867	-1.12658					12.8867	1.55473					12.8867	2.12688
			12.8933	-1.14066					12.8933	1.53168					12.8933	2.07476
			12.9	-1.15504					12.9	1.50783					12.9	2.02204
			12.9067	-1.17002					12.9067	1.48589					12.9067	1.96783
			12.9133	-1.1858					12.9133	1.46314					12.9133	1.91561
			12.92	-1.19978					12.92	1.44041					12.92	1.86149
			12.9267	-1.21286					12.9267	1.41506					12.9267	1.81048
			12.9333	-1.22204					12.9333	1.39121					12.9333	1.75935
			12.94	-1.23172					12.94	1.36336					12.94	1.71043
			12.9467	-1.2385					12.9467	1.33382					12.9467	1.66431
			12.9533	-1.24718					12.9533	1.30198					12.9533	1.61759
			12.96	-1.25535					12.96	1.27024					12.96	1.57337
			12.9667	-1.26444					12.9667	1.24099					12.9667	1.53176
			12.9733	-1.27461					12.9733	1.21154					12.9733	1.48923
			12.98	-1.2827					12.98	1.1829					12.98	1.44831
			12.9867	-1.29227					12.9867	1.15775					12.9867	1.4092
			12.9933	-1.29935					12.9933	1.13091					12.9933	1.36909
			13	-1.30463					13	1.10447					13	1.32966
			13.0067	-1.30841					13.0067	1.08143					13.0067	1.28974
			13.0133	-1.31159					13.0133	1.05938					13.0133	1.25282
			13.02	-1.31037					13.02	1.03843					13.02	1.22131
			13.0267	-1.30945					13.0267	1.02059					13.0267	1.19239
			13.0333	-1.30492					13.0333	1.00574					13.0333	1.16677
			13.04	-1.3016					13.04	0.992788					13.04	1.14655
			13.0467	-1.29908					13.0467	0.983053					13.0467	1.12853
			13.0533	-1.29366					13.0533	0.97431					13.0533	1.11181
			13.06	-1.28764					13.06	0.966757					13.06	1.09618
			13.0667	-1.28253					13.0667	0.962316					13.0667	1.08167
			13.0733	-1.27261					13.0733	0.957373					13.0733	1.06875
			13.08	-1.26318					13.08	0.953329					13.08	1.05984
			13.0867	-1.25416					13.0867	0.950277					13.0867	1.05462
			13.0933	-1.24414					13.0933	0.946737					13.0933	1.0514
			13.1	-1.23742					13.1	0.942098					13.1	1.05448
			13.1067	-1.23					13.1067	0.938955					13.1067	1.06246
			13.1133	-1.21828					13.1133	0.938406					13.1133	1.07644
			13.12	-1.20156					13.12	0.941762					13.12	1.09852
			13.1267	-1.17733					13.1267	0.94782					13.1267	1.1246
			13.1333	-1.14932					13.1333	0.956167					13.1333	1.15698
			13.14	-1.1179					13.14	0.968221					13.14	1.19267
			13.1467	-1.08327					13.1467	0.985982					13.1467	1.23724
			13.1533	-1.04535					13.1533	1.00603					13.1533	1.29412
			13.16	-1.00633					13.16	1.03319					13.16	1.3612
			13.1667	-0.959912					13.1667	1.06545					13.1667	1.43719
			13.1733	-0.908289					13.1733	1.1028					13.1733	1.52867
			13.18	-0.855072					13.18	1.14156					13.18	1.63716
			13.1867	-0.79395					13.1867	1.18641					13.1867	1.75913
			13.1933	-0.725329					13.1933	1.23537					13.1933	1.89881
			13.2	-0.647308					13.2	1.29192					13.2	2.0567
			13.2067	-0.562391					13.2067	1.35387					13.2067	2.23828
			13.2133	-0.466968					13.2133	1.42693					13.2133	2.44285
			13.22	-0.35875					13.22	1.51358					13.22	2.67703
			13.2267	-0.238729					13.2267	1.61805					13.2267	2.94212
			13.2333	-0.108302					13.2333	1.7359					13.2333	3.2377
			13.24	0.0359184					13.24	1.86866					13.24	3.56578
			13.2467	0.198633					13.2467	2.01981					13.2467	3.92945
			13.2533	0.377156					13.2533	2.18807					13.2533	4.33634
			13.26	0.57318					13.26	2.37172					13.26	4.78602
			13.2667	0.791696					13.2667	2.57308					13.2667	5.2835
			13.2733	1.03632					13.2733	2.79683					13.2733	5.83099
			13.28	1.30594					13.28	3.04259					13.28	6.43797
			13.2867	1.60456					13.2867	3.31675					13.2867	7.10745
			13.2933	1.93228					13.2933	3.61719					13.2933	7.84652
			13.3	2.2942					13.3	3.95555					13.3	8.6569
			13.3067	2.69072					13.3067	4.3333					13.3067	9.54458
[truncated: 4,720 more rows]

## Sheet: Suppl. Fig 4a
Supplemental Figure 4a
		WT data:
		100 uM	Time (min)	0.000833333	0.0025	0.00416667	0.00583333	0.0075	0.00916667	0.0108333	0.0125	0.0141667	0.0158333	0.0175	0.0191667	0.0208333	0.0225	0.0241667	0.0258333	0.0275	0.0291667	0.0308333	0.0325	0.0341667	0.0358333	0.0375	0.0391667	0.0408333	0.0425	0.0441667	0.0458333	0.0475	0.0491667	0.0508333	0.0525	0.0541667	0.0558333	0.0575	0.0591667	0.0608333	0.0625	0.0641667	0.0658333	0.0675	0.0691667	0.0708333	0.0725	0.0741667	0.0758333
		100 uM	Intensity (a.u.)	0.405889	0.567022	0.390762	0.231929	0.148976	0.408042	0.27393	0.157109	0.551768	0.316081	0.35848	0.517487	0.12106	0.364934	0.357739	0.317574	0.324044	0.286639	0.284218	0.387642	0.566795	0.54901	0.391405	0.237285	0.441345	0.444498	0.45208	0.481058	0.346367	0.117739	0.460116	0.389347	0.154577	0.119029	0.0823723	0.459194	0.396212	0.432169	0.31454	0.299863	0.5652	0.280584	0.268302	0.388668	0.502197	0.444014
		50 uM	Time (min)	0.000833333	0.0025	0.00416667	0.00583333	0.0075	0.00916667	0.0108333	0.0125	0.0141667	0.0158333	0.0175	0.0191667	0.0208333	0.0225	0.0241667	0.0258333	0.0275	0.0291667	0.0308333	0.0325	0.0341667	0.0358333	0.0375	0.0391667	0.0408333	0.0425	0.0441667	0.0458333	0.0475	0.0491667	0.0508333	0.0525	0.0541667	0.0558333	0.0575	0.0591667	0.0608333	0.0625	0.0641667	0.0658333	0.0675	0.0691667	0.0708333	0.0725	0.0741667	0.0758333
		50 uM	Intensity (a.u.)	0.362358	0.144139	0.504577	0.484948	0.117215	0.393842	0.347571	0.41522	0.44405	0.463517	0.27558	0.269916	0.198177	0.334071	0.235784	0.427102	0.606673	0.34618	0.344379	0.468585	0.443441	0.345582	0.0825048	0.307055	0.368173	0.23596	0.472795	0.27748	0.380026	0.315931	0.494438	0.157196	0.614351	0.539665	0.500443	0.398359	0.228224	0.167266	0.16919	0.313357	0.199171	0.466237	0.200393	0.448083	0.193678	0.362918
		25 uM	Time (min)	0.000833333	0.0025	0.00416667	0.00583333	0.0075	0.00916667	0.0108333	0.0125	0.0141667	0.0158333	0.0175	0.0191667	0.0208333	0.0225	0.0241667	0.0258333	0.0275	0.0291667	0.0308333	0.0325	0.0341667	0.0358333	0.0375	0.0391667	0.0408333	0.0425	0.0441667	0.0458333	0.0475	0.0491667	0.0508333	0.0525	0.0541667	0.0558333	0.0575	0.0591667	0.0608333	0.0625	0.0641667	0.0658333	0.0675	0.0691667	0.0708333	0.0725	0.0741667	0.0758333
		25 uM	Intensity (a.u.)	0.179779	0.224048	0.496885	0.415643	0.31542	0.280989	0.428816	0.117394	0.348041	0.465608	0.217742	0.490597	0.392773	0.73046	0.525656	0.279609	0.273544	0.454821	0.319706	0.412558	0.287793	0.209705	0.482975	0.282623	0.452489	0.510769	0.47582	0.448412	0.317083	0.239827	0.159286	0.33389	0.117215	0.330565	0.238711	0.239091	0.416493	0.248457	0.347539	0.564448	0.418288	0.5519	0.171035	0.207762	0.459999	0
		15 uM	Time (min)	0.000833333	0.0025	0.00416667	0.00583333	0.0075	0.00916667	0.0108333	0.0125	0.0141667	0.0158333	0.0175	0.0191667	0.0208333	0.0225	0.0241667	0.0258333	0.0275	0.0291667	0.0308333	0.0325	0.0341667	0.0358333	0.0375	0.0391667	0.0408333	0.0425	0.0441667	0.0458333	0.0475	0.0491667	0.0508333	0.0525	0.0541667	0.0558333	0.0575	0.0591667	0.0608333	0.0625	0.0641667	0.0658333	0.0675	0.0691667	0.0708333	0.0725	0.0741667	0.0758333
		15 uM	Intensity (a.u.)	0.25198	0.336411	0.32617	0.185096	0.157375	0.34214	0.111773	0.298875	0.377501	0.346767	0.305332	0.374686	0.317095	0.353274	0.307598	0.191666	0.328272	0.631887	0.122364	0.302389	0.324544	0.233236	0.269034	0.126604	0.49595	0.253432	0.386648	0.324307	0.447865	0.160269	0.324992	0.203393	-0.116284	0.211936	0.377401	0.253518	0.501128	0.0795134	0.347303	0.543563	0.314342	0.466255	0.47582	-0.0808081	0.319081	0.312159
		OG data:
		100 uM	Time (min)	0.000833333	0.0025	0.00416667	0.00583333	0.0075	0.00916667	0.0108333	0.0125	0.0141667	0.0158333	0.0175	0.0191667	0.0208333	0.0225	0.0241667	0.0258333	0.0275	0.0291667	0.0308333	0.0325	0.0341667	0.0358333	0.0375	0.0391667	0.0408333	0.0425	0.0441667	0.0458333	0.0475	0.0491667	0.0508333	0.0525	0.0541667	0.0558333	0.0575	0.0591667	0.0608333	0.0625	0.0641667	0.0658333	0.0675	0.0691667	0.0708333	0.0725	0.0741667	0.0758333
		100 uM	Intensity (a.u.)	0.343725	0.392661	0.460699	0.459591	0.371609	0.190934	0.445286	0.352696	0.348055	0.421989	0.346394	0.193117	0.494259	0.293492	0.685208	0.0727564	0.537758	0.267953	0.256194	0.4254	0.228606	0.500289	0.443871	0.41163	0.333185	0.312916	0.37863	0.154751	0.550924	0.265403	0.330676	0.531269	0.405276	0.505384	-0.226407	0.279341	0.121085	0.266758	0.29853	0.49276	0.330664	0.392203	0.383245	0.232252	0.339533	0.286135
		50 uM	Time (min)	0.000833333	0.0025	0.00416667	0.00583333	0.0075	0.00916667	0.0108333	0.0125	0.0141667	0.0158333	0.0175	0.0191667	0.0208333	0.0225	0.0241667	0.0258333	0.0275	0.0291667	0.0308333	0.0325	0.0341667	0.0358333	0.0375	0.0391667	0.0408333	0.0425	0.0441667	0.0458333	0.0475	0.0491667	0.0508333	0.0525	0.0541667	0.0558333	0.0575	0.0591667	0.0608333	0.0625	0.0641667	0.0658333	0.0675	0.0691667	0.0708333	0.0725	0.0741667	0.0758333
		50 uM	Intensity (a.u.)	0.449765	0.249688	0.415728	0.245407	0.185839	0.245485	0.256674	0.33268	0.222025	0.291747	0.180571	0.329586	0.298385	0.0384349	0	0.178974	0.326182	0.190512	0.113999	0.343538	0.416967	0.639795	0.341751	0.371402	0.299614	0.294594	0.367985	0.262104	0.228929	0.215046	0.0738552	0.413736	0.188012	0.299088	0.332668	0.400524	0.148187	0.441404	0.446379	0.215008	0.356337	0.194212	0.48187	0.386175	0.187984	0.122075
		25 uM	Time (min)	0.000833333	0.0025	0.00416667	0.00583333	0.0075	0.00916667	0.0108333	0.0125	0.0141667	0.0158333	0.0175	0.0191667	0.0208333	0.0225	0.0241667	0.0258333	0.0275	0.0291667	0.0308333	0.0325	0.0341667	0.0358333	0.0375	0.0391667	0.0408333	0.0425	0.0441667	0.0458333	0.0475	0.0491667	0.0508333	0.0525	0.0541667	0.0558333	0.0575	0.0591667	0.0608333	0.0625	0.0641667	0.0658333	0.0675	0.0691667	0.0708333	0.0725	0.0741667	0.0758333
		25 uM	Intensity (a.u.)	0.095341	0.0337359	0.302725	0.477425	0.269179	0.267666	0.433045	0.466449	0.369115	0.473245	0.167001	0.279067	0.369375	0.136416	0.473197	0.476709	0.133574	0.538231	0.300651	0.341623	0.13509	0.235595	0.201363	0.44548	0.234978	0.304219	0.372439	0.337929	0.10154	0.408191	0.242862	0.371358	0.30743	0.205037	0.427945	0.204771	0.384347	0.239104	0.504456	0.34002	0.273823	0.204339	0.278843	0.446766	0.110799	0.35041
		15 uM	Time (min)	0.000833333	0.0025	0.00416667	0.00583333	0.0075	0.00916667	0.0108333	0.0125	0.0141667	0.0158333	0.0175	0.0191667	0.0208333	0.0225	0.0241667	0.0258333	0.0275	0.0291667	0.0308333	0.0325	0.0341667	0.0358333	0.0375	0.0391667	0.0408333	0.0425	0.0441667	0.0458333	0.0475	0.0491667	0.0508333	0.0525	0.0541667	0.0558333	0.0575	0.0591667	0.0608333	0.0625	0.0641667	0.0658333	0.0675	0.0691667	0.0708333	0.0725	0.0741667	0.0758333
		15 uM	Intensity (a.u.)	0.282157	0.28715	0.540774	0.371154	0.488428	0.483182	0.363622	0.34463	0.265554	0.349054	0.312512	0.310017	0.155219	0.387852	0.28468	0.45208	0.195971	0.254755	0.230707	0.184754	0.50813	-0.113473	0.380084	0.434594	0.287015	0.31149	0.612545	0.347517	0.396495	0.419511	0.320307	0.35977	0.43492	0.396275	0.37874	0.197902	0.334063	0.230512	0.594625	0.115549	0.496936	0.377572	0.158692	0.34658	0.278918	0.34881
[truncated: 3,998 more columns]

## Sheet: Suppl. Fig 6a
Supplemental Figure 6a
	20SWT against Ixazomib
	[Ixazomib]	Relative Vo	Stdev
	0	1	0.013113
	0.35	0.998059	0.0447595
	0.45	0.951016	0.0391362
	0.5	0.823361	0.0171572
	0.75	0.803418	0.0262856
	1	0.457639	0.0167392
	1.5	0.290097	0.00664839
	2	0.216107	0.00986617
	3	0.119662	0.0154225
	4	0.0932481	0.0156501
	5	0.0781381	0.0183407
	10	0.0493263	0.00673089

[truncated: 7 more sheets: Suppl. Figure 6e, Suppl. Fig 8, Suppl. Fig 9, Suppl. Fig 10, Suppl. Fig 11, Suppl. Fig 13, Suppl. Fig 16]
